# Supplementary material for: Maternal nutritional status modifies heat-associated growth restriction in women with chronic malnutrition
Source: PNAS Nexus. 2023 Jan 27;2(1):pgac309. doi: 10.1093/pnasnexus/pgac309 (PMC9896899; doi:10.1093/pnasnexus/pgac309)
Supplement: pgac309_Supplemental_File [file pgac309_supplemental_file.zip]

Archive with 2 entries (2 files):
- PNASNEXUS-PNASNEXUS-2022-00669-s01.xlsx
- PNASNEXUS-PNASNEXUS-2022-00669-s02.docx
