# Supplementary material for: Maternal nutritional status modifies heat-associated growth restriction in women with chronic malnutrition
Source: PNAS Nexus. 2023 Jan 27;2(1):pgac309. doi: 10.1093/pnasnexus/pgac309 (PMC9896899; doi:10.1093/pnasnexus/pgac309)
Supplement: pgac309_Supplemental_File [file pgac309_supplemental_file.zip › PNASNEXUS-PNASNEXUS-2022-00669-s01.xlsx]

## Sheet: TOC_SupplementaryTables
List of Supplementary Tables
Table S1: Descriptive Statistics of Mothers Based on Season of Birth
Table S2: Descriptive Statistics of Mothers Based on Intervention Arm
Table S3: Nutrient content of lipid-based nutrition supplementation preparation (20 g daily portion)
Table S4. Associations Between Average Maximal Daily Temperature (Tmax) and Infant Anthropometric Outcomes at Birth
Table S5. Associations Between Number of Days with Tmax > 39⁰C and Infant Anthropometric Outcomes at Birth.
Table S6. Associations Between Exposure to Excess Heat Stress in Pregnancy and Infant Anthropometric Outcomes at Birth.
Table S7: Associations Between Excess Heat Stress and Birth Outcomes Stratified by Intervention
Table S8: Descriptive Statistics for Samples Utilized for Placental RNAseq
Table S9: Differentially expressed genes in placenta associated with excess heat stress in the trimester 1
Table S10: GO Biological Processes Among Genes Down-regulated with Excess Heat Stress
Table S11: GO Biological Processes Among Genes Upregulated with Excess Heat Stress
Table S12: Jensen Disease Terms Among Genes Upregulated with Excess Heat Stress
Table S13: Differentially expressed genes in male placenta associated with excess heat stress in the trimester 1
Table S14: Differentially expressed genes in female placenta associated with excess heat stress in the trimester 1
Table S15: Venn Lists of Shared and Unique DEGs associated with Excess Heat Stress in male and female placenta.
Table S16: DEGs in Placenta comparing Arm 1 versus 3 (Preconception vs control)
Table S17: DEGs in Placenta comparing Arm 2 versus 3 (Pregnancy CNS vs control)
Table S18: Venn Lists of DEGs With Preconception or Gestation-only CNS Intervention
Table S19: Associations Between First Trimester Tmax and Blood Metabolite Concentrations

## Sheet: Table S1
Table S1: Descriptive Statistics of Mothers Based on Season of Birth
		Winter	Summer	Rainy
	Overall	Nov-Feb	Mar-Jun	July-Oct
	Mean (SD)	Mean (SD)	Mean (SD)	Mean (SD)	P-value
Sample Size (N)	459	149	143	167	-
Maternal age at enrollment (y)	23.6 (4.14)	23.9 (4.18)	23.8 (3.99)	22.98 (4.18)	0.081
Maternal height enrollment (cm)	152 (6.53)	152 (6.80)	153 (5.99)	152 (6.72)	0.343
Maternal weight enrollment (kg)	45.5 (7.30)	45.9 (7.80)	45.7 (7.30)	44.9 (6.84)	0.437
BMI at enrollment (kg/m2)	19.7 (2.97)	19.8 (3.11)	19.7 (3.01)	19.6 (2.82)	0.862
Underweight (%)	36.8	36.9	37.8	35.9	-
Normal weight (%)	58.2	57.1	57.3	59.9	-
Overweight/obese (%)	5	6	4.9	4.2	-
Parity at enrollment					0.003
nulliparous	0.308	21.2% a	31.0% a	39.1% b
1	0.232	0.238	0.241	0.219
2	0.161	0.205	0.124	0.154
3	0.131	0.139	0.179	0.0828
4	0.105	0.139	0.117	0.0651
5	0.0624	0.0662	0.0276	0.0888
Mode of delivery (% vaginal)	0.882	0.866	0.895	0.886	0.811
Hemoglobin at enrollment	10.9 (1.56)	10.9 (1.45)	109 (1.69)	11.0 (1.56)	0.912
Tally of indicator of SES	2.80 (1.49)	2.89 (1.49)	2.72 (1.56)	2.78 (1.42)	0.87
Worried would not have food in last 4 weeks (% yes)	0.542	0.49	0.608	53.3%)	0.554
Supplementation 1 (% +LNS)	0.688	0.691	0.692	0.683	0.265
Supplementation 1: Compliance overall days (d)	345 (183)	351 (192)	363 (194)	324 (161)	0.282
Supplementation 1: Overall compliance (%)	86.1 (16.6)	86.5 (15.1)	85.7 (18.6)	86.2 (17.1)	0.942
Supplementation 2 (%)	0.911	0.874	0.939	0.921	0.084
Supplementation 2: Compliance overall days (d)	294 (175)	295 (192)	305 (183)	284 (152)	0.723
Supplementation 2: Overall compliance (%)	84.5 (19.7)	85.6 (17.7)	82.4 (22.7)	85.4 (18.3)	0.466
Infant sex (% female)	0.538	0.537	0.58	0.503	0.463
Data are presented as mean ± SD. P-values were calculated using one-way ANOVA or chi-squared tests.
(a, b) Differing superscripts indicate group post-hoc differences

## Sheet: Table S2
Table S2: Descriptive Statistics of Mothers Based on Intervention Arm
	[ALL] N=465 Mean (SD)	Arm 1 N=161 Mean (SD)	Arm 2 N=159 Mean (SD)	Arm 3 N=145 Mean (SD)	p.overall	p.1 vs 2	p.1 vs 3	p.2 vs 3
Maternal age (y)	23.6 (4.15)	23.3 (4.27)	23.9 (4.18)	23.6 (3.97)	0.459	0.429	0.757	0.871
Infant sex (female, %)	249 (53.5%)	89 (55.3%)	88 (55.3%)	72 (49.7%)	0.526	1.000	0.577	0.577
Hemoglobin	10.9 (1.57)	10.9 (1.62)	10.9 (1.45)	10.9 (1.66)	0.911	1.000	0.930	0.919
Maternal BMI (kg.m2)	19.7 (2.97)	19.9 (2.94)	19.7 (2.96)	19.4 (3.01)	0.336	0.854	0.309	0.616
Maternal GWG (kg)	6.33 (3.92)	6.31 (3.50)	6.25 (3.86)	6.42 (4.42)	0.930	0.989	0.969	0.924
Parity					0.252	0.338	0.264	0.749
nulliparous	143 (30.8%)	60 (37.3%)	42 (26.4%)	41 (28.3%)
1	108 (23.2%)	38 (23.6%)	36 (22.6%)	34 (23.4%)
2	75 (16.1%)	26 (16.1%)	30 (18.9%)	19 (13.1%)
3	61 (13.1%)	19 (11.8%)	23 (14.5%)	19 (13.1%)
4	49 (10.5%)	9 (5.59%)	18 (11.3%)	22 (15.2%)
5	29 (6.24%)	9 (5.59%)	10 (6.29%)	10 (6.90%)
Mode of delivery (vaginal, %)	411 (88.4%)	140 (87.0%)	138 (86.8%)	133 (91.7%)	0.407	0.791	0.556	0.534
Preterm birth (yes, %)	81 (17.4%)	28 (17.4%)	21 (13.2%)	32 (22.1%)	0.126	0.377	0.377	0.179
Season of delivery					0.779	0.902	0.902	0.902
1	151 (32.5%)	49 (30.4%)	56 (35.2%)	46 (31.7%)
2	145 (31.2%)	55 (34.2%)	44 (27.7%)	46 (31.7%)
3	169 (36.3%)	57 (35.4%)	59 (37.1%)	53 (36.6%)
SES_common	2.79 (1.48)	2.76 (1.51)	2.85 (1.48)	2.75 (1.44)	0.819	0.865	0.997	0.835
LGAZ	-0.79 (1.05)	-0.59 (0.97)	-0.78 (1.04)	-1.04 (1.10)	0.001	0.276	0.001	0.082
WGAZ	-0.97 (0.91)	-0.79 (0.90)	-1.01 (0.95)	-1.10 (0.84)	0.011	0.081	0.010	0.701
HCGAZ	-0.64 (1.07)	-0.61 (0.96)	-0.62 (1.10)	-0.70 (1.15)	0.725	0.996	0.742	0.790
T1 Avg Tmax	33.2 (4.70)	33.4 (4.63)	33.1 (4.84)	33.1 (4.65)	0.819	0.842	0.857	1.000
T2 Avg Tmax	33.6 (4.74)	32.8 (4.85)	34.3 (4.58)	33.7 (4.68)	0.019	0.014	0.266	0.458
T3 Avg Tmax	34.5 (4.36)	34.6 (4.43)	34.2 (4.44)	34.6 (4.22)	0.663	0.759	0.987	0.678
T1_ExHeat:					0.860	1.000	1.000	1.000
No	332 (71.4%)	116 (72.0%)	111 (69.8%)	105 (72.4%)
Yes	133 (28.6%)	45 (28.0%)	48 (30.2%)	40 (27.6%)
T2_ExHeat:					0.150	0.222	0.340	0.683
No	324 (69.7%)	121 (75.2%)	104 (65.4%)	99 (68.3%)
Yes	141 (30.3%)	40 (24.8%)	55 (34.6%)	46 (31.7%)
T3_ExHeat:					0.121	0.161	0.434	0.434
No	309 (66.5%)	98 (60.9%)	114 (71.7%)	97 (66.9%)
Yes	156 (33.5%)	63 (39.1%)	45 (28.3%)	48 (33.1%)

## Sheet: Table S3
Table S3: Nutrient content of lipid-based nutrition supplementation preparation (20 g daily portion)
Nutrient	Amount
Energy, kcal	118
Protein, g	2.6
Fat, g	10
Linoleic acid, g	4.59
α-Linolenic acid, g	0.59
Calcium, mg	280
Copper, mg	4
Folate, μg	400
Iodine, μg	250
Iron, mg	20
Magnesium, mg	65
Manganese, mg	2.6
Niacin, mg	36
Pantothenic acid (B5), mg	7
Phosphorous, mg	190
Potassium, mg	200
Riboflavin (B2), mg	2.8
Selenium μg	130
Thiamine (B1), mg	2.8
Vitamin A, μg	800
Vitamin B12, μg	5.2
Vitamin B6, mg	3.8
Vitamin C, mg	100
Vitamin D2, IU	1000
Vitamin E, mg	20
Vitamin K, μg	45
Zinc, mg	15
							2

## Sheet: Table S4
Table S4. Associations Between Average Maximal Daily Temperature (Tmax) and Infant Anthropometric Outcomes at Birth
Outcome	Exposure	Model 1a		Model 2b		Model 3c		Model 4c
	Trimester Tmax	β (95% CI)	p-val	β (95% CI)	p-val	β (95% CI)	p-val	β (95% CI)	p-val
LGAZ	T1- Tmax	-0.037 (-0.058, -0.017)	0.0003	-0.038 (-0.058, -0.017)	0.0003	-0.039 (-0.060, -0.019)	0.0001	-0.039 (-0.060, -0.017)	0.0004
	T2- Tmax	-0.014 (-0.035, 0.005)	0.1611	-0.014 (-0.035, 0.006)	0.173	-0.013 (-0.034, 0.007)	0.202	-0.0005 (-0.023, 0.024)	0.965
	T3- Tmax	0.032 (0.010, 0.054)	0.0042	0.032 (0.009, 0.055)	0.004	0.031 (0.009, 0.053)	0.005	0.020 (-0.005, 0.045)	0.122
WGAZ	T1- Tmax	-0.003 (-0.021, 0.015)	0.7372	-0.007 (-0.026, 0.010	0.39	-0.012 (-0.030, 0.006)	0.193	-0.012 (-0.031, 0.007)	0.213
	T2- Tmax	-0.014 (-0.032, 0.004)	0.128	-0.015 (-0.033, 0.002)	0.098	-0.010 (-0.020, 0.007)	0.263	-0.005 (-0.027, 0.015)	0.593
	T3- Tmax	0.007 (-0.012, 0.027)	0.463	0.012 (-0.007, 0.032)	0.209	0.014 (-0.005, 0.033)	0.148	0.014 (-0.007, 0.045)	0.194
HCGAZ	T1- Tmax	-0.023 (-0.044, -0.002)	0.0303	-0.023 (-0.044, -0.002)	0.0306	-0.029 (-0.051, -0.008)	0.005	-0.024 (-0.046, -0.002)	0.031
	T2- Tmax	-0.023 (-0.045, -0.027)	0.02	-0.023 (-0.043, -0.002)	0.03	-0.019 (-0.040, 0.002)	0.08	-0.014 (-0.039, 0.011)	0.269
	T3- Tmax	0.032 (0.010, 0.055)	0.004	0.032 (0.009, 0.055)	0.005	0.035 (0.012, 0.058)	0.002	0.035 (0.009, 0.061)	0.008
Abbreviations: LGAZ, length-for-age Z-score; WGAZ, weight-for-age Z-score; HCGAZ, head circumference-for-age Z-score. ADD Tmax
a Model 1: adjusted for cluster of recruitment.
b Model 2: adjusted for cluster, maternal age, and parity.
c Model 3: adjusted for Model 2 + supplementation arm, infant sex, mode of delivery and maternal weight gain between 12 and 32 weeks of pregnancy.
d Model 4: adjusted for Model 3 + relative humidity and PM2.5 concentrations.

## Sheet: Table S5
Table S5. Associations Between Number of Days with Tmax > 39⁰C and Infant Anthropometric Outcomes at Birth.
Outcome	Exposure	Model 1a		Model 2b		Model 3c
	Trimester (Days over 39°C)	β (95% CI)	p-value	β (95% CI)	p-value	β (95% CI)	p-value
LGAZ	T1- D39C	-0.011 (-0.017, -0.005)	7.58e-05	-0.011 (-0.017, -0.005)	9.61e-05	-0.011 (-0.017, -0.005)	7.75e-05
	T2- D39C	0.001 (-0.003, 0.007)	0.516	0.001 (-0.004, 0.007)	0.545	0.002 (-0.003, 0.008)	0.501
	T3- D39C	0.007 (0.002, 0.013)	0.004	0.007 (0.002, 0.013)	0.005	0.007 (0.002, 0.012)	0.005
WGAZ	T1- D39C	-0.002 (-0.007, 0.002)	0.311	-0.004 (-0.009, 0.001)	0.124	-0.004 (-0.009, 0.0007)	0.094
	T2- D39C	-0.003 (-0.008, 0.001)	0.177	-0.003 (-0.008, 0.002)	0.242	-0.001 (-0.006, 0.003)	0.563
	T3- D39C	0.004 (-0.0004, 0.009)	0.077	0.005 (0.0003, 0.009)	0.035	0.004 (-3.9E-06, 0.009)	0.05
HCGAZ	T1- D39C	-0.009 (-0.0151, -0.003)	0.002	-0.008 (-0.014, -0.003)	0.003	-0.010 (-0.015, -0.004)	0.0009
	T2- D39C	-0.002 (-0.008, 0.003)	0.473	-0.002 (-0.008, 0.003)	0.434	-0.0003 (-0.006, 0.005)	0.899
	T3- D39C	0.009 (0.003, 0.014)	0.001	0.009 (0.003, 0.014)	0.001	0.008 (0.003, 0.014)	0.001
Abbreviations: LGAZ, length-for-age Z-score; WGAZ, weight-for-age Z-score; HCGAZ, head circumference-for-age Z-score.
a Model 1: adjusted for cluster of recruitment.
b Model 2: adjusted for cluster, maternal age, and parity.
a Model 3: adjusted for Model 2 + supplementation arm, infant sex, mode of delivery and maternal weight gain between 12 and 32 weeks of pregnancy.

## Sheet: Table S6
Table S6. Associations Between Exposure to Excess Heat Stress in Pregnancy and Infant Anthropometric Outcomes at Birth.
Outcome	Exposure	Model 1a		Model 2b		Model 3c
	Trimester (Heat stress)	β (95% CI)	p-value	β (95% CI)	p-value	β (95% CI)	p-value
LGAZ	T1- HS	-0.395 (-0.609, -0.181)	0.0003	-0.397 (-0.613, -0.180)	0.0003	-0.415 (-0.628, -0.202)	0.0001
	T2- HS	0.024 (-0.188, 0.236)	0.822	0.019 (-0.193, 0.232)	0.859	0.024 (-0.191, 0.240)	0.823
	T3- HS	0.239 (0.034, 0.443)	0.022	0.238 (0.0325, 0.443)	0.023	0.203 (0.001, 0.408)	0.051
WGAZ	T1- HS	-0.071 (-0.264, 0.121)	0.465	-0.123 (-0.315, 0.067)	0.205	-0.144 (-0.334, 0.045)	0.134
	T2- HS	-0.100 (-0.287, 0.086)	0.291	-0.093 (-0.278, 0.090)	0.317	-0.036 (-0.225, 0.151)	0.701
	T3- HS	0.176 (-0.004, 0.357)	0.056	0.202 (0.024, 0.381)	0.026	0.162 (-0.016, 0.341)	0.075
HCGAZ	T1- HS	-0.318 (-0.537, -0.098)	0.004	-0.318 (-0.538, -0.098)	0.004	-0.367 (-0.587, -0.148)	0.001
	T2- HS	-0.144 (-0.359, 0.070)	0.187	-0.152 (-0.365, 0.060)	0.16	-0.080 (-0.302, 0.137)	0.461
	T3- HS	0.317 (0.109, 0.526)	0.002	0.318 (0.110, 0.525)	0.002	0.291 (0.081, 0.501)	0.006
Abbreviations: LGAZ, length-for-age Z-score; WGAZ, weight-for-age Z-score; HCGAZ, head circumference-for-age Z-score. Excessive heat stress was defined as >20 days with Tmax over 39°C in the first trimester.
a Model 1: adjusted for cluster of recruitment.
b Model 2: adjusted for cluster, maternal age, and parity.
a Model 3: adjusted for Model 2 + supplementation arm, infant sex, mode of delivery and maternal weight gain between 12 and 32 weeks of pregnancy.

## Sheet: Table S7
Table S7: Associations Between Excess Heat Stress and Birth Outcomes Stratified by Intervention
Outcome	Exposure	With MNS Supplementation (Arm 1) N = 158		Without MNS Supplementation (Arms 2 and 3) N = 293
	Excess heat stress in trimester 1)	β (95% CI)	p-value	β (95% CI)	p-value
LGAZ	T1- HS	-0.277 (-0.637, 0.081)	0.128	-0.504 (-0.779, -0.228)	0.0003
WGAZ	T1- HS	-0.026 (-0.355, 0.303)	0.875	-0.217 (-0.456, 0.022)	0.074
HCGAZ	T1- HS	-0.383 (-0.742, -0.024)	0.036	-0.397 (-0.676, -0.118)	0.005
Abbreviations: LGAZ, length-for-age Z-score; WGAZ, weight-for-age Z-score; HCGAZ, head circumference-for-age Z-score.
Excessive heat stress was defined as >20 days with Tmax over 39°C in the first trimester.
Samples sizes were n = 86 and 207 in control and excess HS groups in un-supplemented mothers (total 293); n = 44 and 114 in the control and excess HS groups among MNS supplemented mothers (total 158), respectively.
Models were adjusted for cluster, maternal age, parity, infant sex, mode of delivery and maternal weight gain between 12 and 32 weeks of pregnancy.

## Sheet: Table S8
Table S8: Descriptive Statistics for Samples Utilized for Placental RNAseq
	[ALL] N=465 Mean (SD)	No N=339 Mean (SD)	Yes N=126 Mean(SD)	p.overall
Maternal age (y)	23.6 (4.15)	23.9 (4.13)	22.7 (4.07)	0.004
Infant sex (female, %)	249 (53.5%)	176 (51.9%)	73 (57.9%)	0.293
Hemoglobin	10.9 (1.57)	10.9 (1.57)	11.0 (1.58)	0.648
Maternal BMI (kg.m2)	19.7 (2.97)	19.5 (2.90)	20.1 (3.13)	0.092
Maternal GWG (kg)	6.33 (3.92)	6.35 (3.83)	6.26 (4.15)	0.820
Parity				0.021
nulliparous	143 (30.8%)	94 (27.7%)	49 (38.9%)
1	108 (23.2%)	79 (23.3%)	29 (23.0%)
2	75 (16.1%)	60 (17.7%)	15 (11.9%)
3	61 (13.1%)	40 (11.8%)	21 (16.7%)
4	49 (10.5%)	40 (11.8%)	9 (7.14%)
5	29 (6.24%)	26 (7.67%)	3 (2.38%)
Intervention Arm:				0.749
1	161 (34.6%)	114 (33.6%)	47 (37.3%)
2	159 (34.2%)	117 (34.5%)	42 (33.3%)
3	145 (31.2%)	108 (31.9%)	37 (29.4%)
Season of delivery				0.067
1	151 (32.5%)	120 (35.4%)	31 (24.6%)
2	145 (31.2%)	104 (30.7%)	41 (32.5%)
3	169 (36.3%)	115 (33.9%)	54 (42.9%)
Mode of delivery (vaginal, %)	411 (88.4%)	302 (89.1%)	109 (86.5%)	0.335
LGAZ	-0.79 (1.19)	-0.80 (1.23)	-0.75 (1.09)	0.666
WGAZ	-0.95 (1.06)	-0.96 (1.08)	-0.92 (1.00)	0.672
HCGAZ	-0.63 (1.15)	-0.65 (1.14)	-0.59 (1.16)	0.657
T1 Avg Tmax	27.0 (4.61)	27.2 (4.50)	26.4 (4.86)	0.108
T2 Avg Tmax	27.5 (4.76)	27.7 (4.77)	26.8 (4.67)	0.049
T3 Avg Tmax	28.1 (4.28)	28.0 (4.21)	28.4 (4.48)	0.424

## Sheet: Table S9
Table S9: Differentially expressed genes in placenta associated with excess heat stress in the trimester 1															3D PCA plot showing gene expression profiles of all samples
SYMBOL	ENSEMBL	ENTREZID	GENENAME	logFC	FC	AveExpr	t	P.Value	adj.P.Val	B
SERPIND1	ENSG00000099937	3053	serpin family D member 1	-1.17656	-2.26038	-0.0999684	-3.9832	0.000115153	0.00619842	0.818922
AC037198.1	NA	NA	NA	-1.16348	-2.23998	0.534906	-2.91998	0.00415924	0.0300483	-2.01616
LINC01133	ENSG00000224259	100505633	long intergenic non-protein coding RNA 1133	-1.09912	-2.14223	0.741393	-4.06206	8.5644e-05	0.00576139	1.13333
C4orf48	ENSG00000243449	401115	chromosome 4 open reading frame 48	-1.0544	-2.07685	2.31933	-2.90511	0.00434866	0.0308626	-2.06237
PLAT	ENSG00000104368	5327	plasminogen activator, tissue type	-0.960934	-1.94657	5.69049	-4.29642	3.47313e-05	0.00482671	2.10542
CXCL14	ENSG00000145824	9547	C-X-C motif chemokine ligand 14	-0.958437	-1.9432	7.06331	-4.0903	7.6957e-05	0.0056289	1.37216
AREG	ENSG00000109321	374	amphiregulin	-0.935874	-1.91305	7.22159	-4.81548	4.19505e-06	0.00352513	4.04513
C2orf40	NA	NA	NA	-0.925119	-1.89884	0.990135	-3.80474	0.000221776	0.00756762	0.369787
C11orf96	ENSG00000187479	387763	chromosome 11 open reading frame 96	-0.905884	-1.87369	4.30117	-3.27111	0.00138741	0.016141	-1.16216
CYP2W1	ENSG00000073067	54905	cytochrome P450 family 2 subfamily W member 1	-0.894784	-1.85933	0.459218	-3.07323	0.00260416	0.0228006	-1.64486
AC020907.2	NA	NA	NA	-0.886466	-1.84864	3.99444	-3.54344	0.000557598	0.0108491	-0.349491
FAM178B	ENSG00000168754	51252	family with sequence similarity 178 member B	-0.884171	-1.8457	0.378241	-3.87098	0.000174303	0.0071254	0.525687
ABCC8	ENSG00000006071	6833	ATP binding cassette subfamily C member 8	-0.881394	-1.84215	0.0821365	-2.75728	0.00670971	0.0393597	-2.39296
FAM162B	ENSG00000183807	221303	family with sequence similarity 162 member B	-0.876431	-1.83583	5.7129	-4.77704	4.93135e-06	0.00352513	3.89657
G0S2	ENSG00000123689	50486	G0/G1 switch 2	-0.87616	-1.83548	2.9453	-3.66913	0.0003599	0.00916966	0.0440567
FXYD1	ENSG00000266964	5348	FXYD domain containing ion transport regulator 1	-0.871636	-1.82974	4.1053	-3.52222	0.000599754	0.0111133	-0.416932
AC092718.6	NA	NA	NA	-0.865464	-1.82192	1.9562	-4.45894	1.82175e-05	0.00388424	2.56727
CD7	ENSG00000173762	924	CD7 molecule	-0.850775	-1.80347	2.57662	-4.18193	5.42039e-05	0.0052778	1.67029
GCK	ENSG00000106633	2645	glucokinase	-0.843828	-1.79481	1.26991	-3.3727	0.000993438	0.0138186	-0.845766
RARRES2	ENSG00000106538	5919	retinoic acid receptor responder 2	-0.839345	-1.78924	5.39367	-3.66936	0.000359615	0.00916966	-0.0096493
PTGDS	ENSG00000107317	5730	prostaglandin D2 synthase	-0.83861	-1.78833	7.55524	-3.58125	0.000489352	0.0104383	-0.300011
PLAC9	ENSG00000189129	219348	placenta associated 9	-0.838024	-1.7876	4.42083	-3.12933	0.0021846	0.0207945	-1.56826
S100A4	ENSG00000196154	6275	S100 calcium binding protein A4	-0.833508	-1.78201	5.74501	-3.50927	0.000626938	0.0112292	-0.521398
COX4I2	ENSG00000131055	84701	cytochrome c oxidase subunit 4I2	-0.829859	-1.77751	7.00381	-3.21837	0.0016454	0.0177083	-1.39589
MFAP4	ENSG00000166482	4239	microfibril associated protein 4	-0.823835	-1.77011	6.33534	-4.44269	1.9445e-05	0.00388424	2.63093
ATP1B2	ENSG00000129244	482	ATPase Na+/K+ transporting subunit beta 2	-0.822955	-1.76903	3.54055	-4.7041	6.68729e-06	0.00352513	3.57523
AC060766.4	NA	NA	NA	-0.822577	-1.76856	0.64503	-3.04209	0.0028681	0.0240481	-1.71778
WNT6	ENSG00000115596	7475	Wnt family member 6	-0.817269	-1.76207	3.50223	-3.68755	0.000337237	0.00905897	0.100081
AL807752.7	NA	NA	NA	-0.81188	-1.7555	7.11938	-3.66707	0.000362525	0.00922115	-0.0367156
GP1BB	ENSG00000203618	2812	glycoprotein Ib platelet subunit beta	-0.811627	-1.75519	3.00307	-2.96354	0.0036473	0.0279192	-1.94019
AC008397.2	NA	NA	NA	-0.805644	-1.74793	1.90479	-3.16167	0.00197219	0.0197051	-1.40273
ASB4	ENSG00000005981	51666	ankyrin repeat and SOCS box containing 4	-0.792245	-1.73177	0.914089	-3.96851	0.000121629	0.00632329	0.867615
TBX2-AS1	ENSG00000267280	103689912	TBX2 antisense RNA 1	-0.781042	-1.71837	3.02464	-3.28271	0.00133601	0.0157869	-1.08581
ACKR1	ENSG00000213088	2532	atypical chemokine receptor 1 (Duffy blood group)	-0.777315	-1.71394	3.64563	-2.98623	0.00340429	0.0268116	-1.91351
OCA2	ENSG00000104044	4948	OCA2 melanosomal transmembrane protein	-0.77684	-1.71337	0.362329	-3.53716	0.000569773	0.0109038	-0.430981
DUSP15	ENSG00000149599	128853	dual specificity phosphatase 15	-0.775977	-1.71235	0.625882	-3.31311	0.00120954	0.0152689	-1.02603
CYP4F12	ENSG00000186204	66002	cytochrome P450 family 4 subfamily F member 12	-0.77535	-1.71161	0.724043	-3.10761	0.00233903	0.0215403	-1.55275
AC132217.1	NA	NA	NA	-0.7731	-1.70894	12.2751	-2.71109	0.00765762	0.0426066	-2.55874
MGP	ENSG00000111341	4256	matrix Gla protein	-0.772136	-1.7078	6.69638	-4.24346	4.27135e-05	0.00514958	1.90799
OXER1	ENSG00000162881	165140	oxoeicosanoid receptor 1		-1.70666	2.91812	-3.43731	0.000800315	0.0125998	-0.645166
RRAD	ENSG00000166592	6236	RRAD, Ras related glycolysis inhibitor and calcium channel regulator	-0.770033	-1.70531	5.36061	-3.88399	0.00016619	0.0070307	0.688464
AC002094.3	NA	NA	NA	-0.768913	-1.70399	2.92895	-3.08546	0.00250683	0.0223191	-1.61882
APOE	ENSG00000130203	348	apolipoprotein E	-0.764847	-1.69919	7.47503	-3.55274	0.000540022	0.0106957	-0.390486
GEM	ENSG00000164949	2669	GTP binding protein overexpressed in skeletal muscle	-0.758106	-1.69127	1.15313	-3.70369	0.000318492	0.00885233	0.0905624
AL139082.1	NA	NA	NA	-0.752591	-1.68482	-0.130731	-2.9572	0.00371806	0.0281098	-1.93598
HBG2	ENSG00000196565	3048	hemoglobin subunit gamma 2	-0.749624	-1.68135	9.51979	-2.69309	0.00805893	0.0437644	-2.70845
LRRN2	ENSG00000170382	10446	leucine rich repeat neuronal 2	-0.748567	-1.68012	0.308919	-3.14389	0.00208649	0.0202387	-1.4718
TNNT1	ENSG00000105048	7138	troponin T1, slow skeletal type	-0.74406	-1.67488	1.73256	-3.01692	0.00309916	0.0252005	-1.77502
RSPH9	ENSG00000172426	221421	radial spoke head component 9	-0.741907	-1.67238	0.235012	-3.9955	0.000109988	0.0060066	0.883103
MT1X	ENSG00000187193	4501	metallothionein 1X	-0.736933	-1.66663	1.16207	-2.68827	0.0081697	0.0441308	-2.55256
AL138963.3	NA	NA	NA	-0.735742	-1.66525	2.0569	-3.41924	0.000850439	0.0129618	-0.699657
AC005759.1	NA	NA	NA	-0.730777	-1.65953	1.83219	-2.82045	0.00558579	0.0354506	-2.26029
TWIST2	ENSG00000233608	117581	twist family bHLH transcription factor 2	-0.729601	-1.65818	2.22122	-3.04356	0.00285507	0.023981	-1.71254
REM1	ENSG00000088320	28954	RRAD and GEM like GTPase 1	-0.727896	-1.65622	2.19607	-3.38618	0.00094987	0.0135478	-0.790632
MMP23B	ENSG00000189409	8510	matrix metallopeptidase 23B	-0.724778	-1.65265	3.54779	-3.47564	0.000703013	0.0119543	-0.542044
TMEM160	ENSG00000130748	54958	transmembrane protein 160	-0.724631	-1.65248	2.84917	-3.0114	0.00315215	0.0255531	-1.81332
REP15	ENSG00000174236	387849	RAB15 effector protein	-0.722913	-1.65051	0.386437	-4.18772	5.30079e-05	0.0052778	1.50285
CCDC85B	ENSG00000175602	11007	coiled-coil domain containing 85B	-0.72263	-1.65019	5.56437	-2.85592	0.00503269	0.0335374	-2.36304
SLC39A4	ENSG00000147804	55630	solute carrier family 39 member 4	-0.718641	-1.64563	3.2117	-3.59987	0.000458701	0.0102465	-0.166084
AC104389.5	NA	NA	NA	-0.718113	-1.64503	9.26885	-2.63645	0.00944885	0.0479423	-2.85544
PRRX2	ENSG00000167157	51450	paired related homeobox 2	-0.718075	-1.64499	1.84385	-3.14071	0.00210756	0.0204172	-1.45763
CSTA	ENSG00000121552	1475	cystatin A	-0.716545	-1.64324	2.90651	-3.99782	0.000109037	0.0060066	1.08372
ASPA	ENSG00000108381	443	aspartoacylase	-0.710592	-1.63648	1.65751	-3.70857	0.000313026	0.00884022	0.131514
CDKN2A	ENSG00000147889	1029	cyclin dependent kinase inhibitor 2A	-0.707635	-1.63312	2.82078	-3.72206	0.000298364	0.00863843	0.205734
PRTFDC1	ENSG00000099256	56952	phosphoribosyl transferase domain containing 1	-0.705724	-1.63096	0.55756	-3.83242	0.000200611	0.00733672	0.434647
COPZ2	ENSG00000005243	51226	COPI coat complex subunit zeta 2	-0.704691	-1.6298	3.76113	-3.46118	0.000738334	0.0121889	-0.590913
DPT	ENSG00000143196	1805	dermatopontin	-0.704259	-1.62931	4.68331	-2.89076	0.00453887	0.0316975	-2.22257
AC135507.1	NA	NA	NA	-0.703741	-1.62872	-0.0510012	-3.53231	0.000579357	0.0109814	-0.461163
CABP1	ENSG00000157782	9478	calcium binding protein 1	-0.703536	-1.62849	0.0335825	-2.96548	0.00362591	0.0278777	-1.91468
CAVIN3	ENSG00000170955	112464	caveolae associated protein 3	-0.701506	-1.6262	6.03808	-3.02898	0.00298639	0.024739	-1.92208
HAAO	ENSG00000162882	23498	3-hydroxyanthranilate 3,4-dioxygenase	-0.701253	-1.62592	3.78892	-3.42993	0.000820424	0.0127717	-0.683973
TMEM119	ENSG00000183160	338773	transmembrane protein 119	-0.701001	-1.62563	3.0272	-3.70518	0.000316811	0.00884022	0.155411
PPDPF	ENSG00000125534	79144	pancreatic progenitor cell differentiation and proliferation factor	-0.698722	-1.62307	6.07045	-3.47146	0.000713066	0.0120036	-0.644986
NUPR1	ENSG00000176046	26471	nuclear protein 1, transcriptional regulator	-0.697208	-1.62136	5.21124	-3.24704	0.00150011	0.0168248	-1.27774
SMIM41	ENSG00000284791	113523638	small integral membrane protein 41	-0.696292	-1.62034	0.000273819	-2.62744	0.00968887	0.0485398	-2.6772
LINC01088	ENSG00000249307	100505875	long intergenic non-protein coding RNA 1088	-0.694878	-1.61875	1.2919	-2.94825	0.00382005	0.0284864	-1.94398
AC008738.7	NA	NA	NA	-0.693509	-1.61721	2.73676	-2.75839	0.00668831	0.0393096	-2.43767
LINC02268	ENSG00000248174	101928509	long intergenic non-protein coding RNA 2268	-0.689555	-1.61279	0.758636	-3.45345	0.000757891	0.0122838	-0.641398
AC097652.1	NA	NA	NA	-0.689028	-1.6122	0.745224	-3.45368	0.000757292	0.0122838	-0.641613
RXRG	ENSG00000143171	6258	retinoid X receptor gamma	-0.688722	-1.61185	0.250672	-2.83147	0.0054082	0.0348486	-2.22413
MZT2B	ENSG00000152082	80097	mitotic spindle organizing protein 2B	-0.687193	-1.61015	5.68337	-3.33022	0.00114338	0.0150207	-1.05874
TSHZ2	ENSG00000182463	128553	teashirt zinc finger homeobox 2	-0.687	-1.60993	0.38836	-3.60165	0.00045587	0.0102183	-0.250287
LRRC4B	ENSG00000131409	94030	leucine rich repeat containing 4B	-0.685946	-1.60876	4.50124	-4.06576	8.44538e-05	0.00576139	1.3177
TESC	ENSG00000088992	54997	tescalcin	-0.684651	-1.60731	3.7863	-3.2644	0.00141801	0.0163355	-1.16163
GIHCG	ENSG00000257698	100506844	GIHCG inhibitor of miR-200b/200a/429 expression	-0.683625	-1.60617	0.512929	-3.11205	0.00230667	0.021371	-1.54567
AC092718.4	NA	NA	NA	-0.682823	-1.60528	1.55884	-3.49585	0.000656322	0.0114524	-0.490546
SNHG18	ENSG00000250786	100505806	small nucleolar RNA host gene 18	-0.682744	-1.60519	2.11553	-3.84188	0.000193823	0.00724445	0.551677
OLFML1	ENSG00000183801	283298	olfactomedin like 1	-0.681505	-1.60381	3.06827	-4.56304	1.1953e-05	0.00388424	3.03208
AC004925.1	NA	NA	NA	-0.680877	-1.60311	0.0423554	-3.65089	0.000383757	0.00949271	-0.127108
AL023653.1	NA	NA	NA	-0.680783	-1.60301	0.835665	-2.70708	0.00774554	0.0428077	-2.50744
SMTNL2	ENSG00000188176	342527	smoothelin like 2	-0.680528	-1.60273	1.04559	-3.57817	0.000494601	0.0104383	-0.279739
NDUFA4L2	ENSG00000185633	56901	NDUFA4 mitochondrial complex associated like 2	-0.680471	-1.60266	7.42116	-3.53743	0.000569245	0.0109038	-0.43872
ANKS1B	ENSG00000185046	56899	ankyrin repeat and sterile alpha motif domain containing 1B	-0.677756	-1.59965	0.288832	-2.86393	0.00491506	0.0331582	-2.14865
GRID1	ENSG00000182771	2894	glutamate ionotropic receptor delta type subunit 1	-0.67775	-1.59964	2.76428	-3.58298	0.000486419	0.0104144	-0.216737
MSC	ENSG00000178860	9242	musculin	-0.675104	-1.59671	4.85763	-3.55488	0.000536058	0.0106957	-0.347372
TMEM256	ENSG00000205544	254863	transmembrane protein 256	-0.674732	-1.5963	3.61795	-3.47568	0.000702929	0.0119543	-0.544991
MFRP	ENSG00000235718	83552	membrane frizzled-related protein	-0.674438	-1.59597	4.85278	-3.24125	0.00152847	0.0170274	-1.27789
CLEC11A	ENSG00000105472	6320	C-type lectin domain containing 11A	-0.672601	-1.59394	4.16049	-2.91504	0.00422129	0.0303247	-2.12672
MT2A	ENSG00000125148	4502	metallothionein 2A	-0.670908	-1.59207	6.51401	-2.76478	0.00656615	0.0389442	-2.61988
C1QTNF5	ENSG00000223953	114902	C1q and TNF related 5	-0.668469	-1.58938	4.86437	-3.22568	0.00160716	0.017549	-1.32282
PCOLCE	ENSG00000106333	5118	procollagen C-endopeptidase enhancer	-0.667455	-1.58827	6.10116	-3.56526	0.000517194	0.0105418	-0.357325
CBR3	ENSG00000159231	874	carbonyl reductase 3	-0.666696	-1.58743	1.59896	-3.21051	0.00168751	0.0179645	-1.27459
PODNL1	ENSG00000132000	79883	podocan like 1	-0.665357	-1.58596	3.64921	-3.27979	0.00134878	0.0158446	-1.11323
RPS26	ENSG00000197728	6231	ribosomal protein S26	-0.664337	-1.58484	7.1973	-2.95476	0.0037456	0.028172	-2.11942
HECW2-AS1	ENSG00000229056	101927482	HECW2 antisense RNA 1	-0.663782	-1.58423	3.79271	-2.81214	0.00572297	0.0359142	-2.36727
HIGD1B	ENSG00000131097	51751	HIG1 hypoxia inducible domain family member 1B	-0.663655	-1.58409	5.70143	-3.14857	0.0020558	0.0201198	-1.58213
CRMP1	ENSG00000072832	1400	collapsin response mediator protein 1	-0.663432	-1.58385	3.56333	-3.77759	0.000244589	0.00790564	0.381144
ICAM4	ENSG00000105371	3386	intercellular adhesion molecule 4 (Landsteiner-Wiener blood group)	-0.662548	-1.58288	0.58319	-3.66986	0.000358977	0.00916966	-0.045989
AL135926.1	NA	NA	NA	-0.660283	-1.58039	3.69942	-2.8842	0.00462824	0.0319454	-2.17861
WNT11	ENSG00000085741	7481	Wnt family member 11	-0.659938	-1.58001	2.14917	-4.41149	2.20289e-05	0.00419387	2.42064
AL451165.2	NA	NA	NA	-0.658975	-1.57896	-0.228203	-4.16142	5.86536e-05	0.00531031	1.35283
CMBL	ENSG00000164237	134147	carboxymethylenebutenolidase homolog	-0.658166	-1.57808	1.91728	-4.45838	1.8258e-05	0.00388424	2.56229
LINC02185	NA	101927311	long intergenic non-protein coding RNA 2185	-0.657644	-1.5775	2.85765	-3.50888	0.000627756	0.0112292	-0.436054
FOXD2-AS1	ENSG00000237424	84793	FOXD2 adjacent opposite strand RNA 1	-0.657411	-1.57725	0.0143362	-3.23118	0.00157892	0.0173635	-1.25883
DACT3	ENSG00000197380	147906	dishevelled binding antagonist of beta catenin 3	-0.657327	-1.57716	1.70352	-3.70564	0.000316297	0.00884022	0.122229
OLFML3	ENSG00000116774	56944	olfactomedin like 3	-0.655376	-1.57503	6.01872	-3.7475	0.00027246	0.00830644	0.222824
C9orf16	ENSG00000171159	79095	chromosome 9 open reading frame 16	-0.655172	-1.5748	4.92665	-3.09583	0.00242691	0.0219918	-1.6904
F10	ENSG00000126218	2159	coagulation factor X	-0.654646	-1.57423	2.56493	-2.96209	0.00366336	0.0279645	-1.92786
AC134043.2	NA	NA	NA	-0.654368	-1.57393	1.8394	-3.11483	0.00228656	0.0212361	-1.52519
HSPB2	ENSG00000170276	3316	heat shock protein family B (small) member 2	-0.654227	-1.57377	3.40552	-3.31897	0.00118646	0.0152106	-0.993719
TMC3-AS1	NA	101929655	TMC3 antisense RNA 1	-0.652789	-1.5722	-0.200153	-3.51705	0.000610456	0.011144	-0.514564
AC008063.1	NA	NA	NA	-0.649274	-1.56838	1.36823	-3.52973	0.000584508	0.0110272	-0.402604
SLC29A4	ENSG00000164638	222962	solute carrier family 29 member 4	-0.646228	-1.56507	0.510292	-2.82999	0.00543181	0.0349233	-2.22634
FAHD2B	ENSG00000144199	151313	fumarylacetoacetate hydrolase domain containing 2B	-0.646071	-1.5649	0.904285	-3.40721	0.000885432	0.0130611	-0.761144
IL6	ENSG00000136244	3569	interleukin 6	-0.64387	-1.56252	2.25445	-3.6961	0.000327183	0.00897963	0.11429
LNP1	ENSG00000206535	348801	leukemia NUP98 fusion partner 1	-0.643298	-1.5619	1.65577	-4.23671	4.38493e-05	0.00515258	1.79097
ZNF358	ENSG00000198816	140467	zinc finger protein 358	-0.642423	-1.56095	5.60648	-3.0692	0.00263698	0.0229564	-1.79744
VCAM1	ENSG00000162692	7412	vascular cell adhesion molecule 1	-0.642069	-1.56057	4.98992	-3.86546	0.000177855	0.00714264	0.634504
AC048382.6	NA	NA	NA	-0.641526	-1.55998	0.688951	-3.05314	0.00277172	0.0235527	-1.68949
LGALS1	ENSG00000100097	3956	galectin 1	-0.641195	-1.55962	7.82047	-2.97441	0.00352892	0.0274502	-2.05309
RPL38	ENSG00000172809	6169	ribosomal protein L38	-0.641071	-1.55949	7.94702	-3.85304	0.000186104	0.00720247	0.58179
SOD3	ENSG00000109610	6649	superoxide dismutase 3	-0.64049	-1.55886	6.83821	-3.64228	0.00039554	0.00967699	-0.118234
PINLYP	ENSG00000234465	390940	phospholipase A2 inhibitor and LY6/PLAUR domain containing	-0.638814	-1.55705	0.352909	-2.86368	0.0049187	0.033163	-2.14915
AGAP2-AS1	ENSG00000255737	100130776	AGAP2 antisense RNA 1	-0.637976	-1.55614	3.17074	-3.59634	0.000464371	0.0102733	-0.176615
MZT2A	ENSG00000173272	653784	mitotic spindle organizing protein 2A	-0.635896	-1.5539	3.48355	-2.92437	0.00410489	0.0298532	-2.06522
CMTM5	ENSG00000166091	116173	CKLF like MARVEL transmembrane domain containing 5	-0.635041	-1.55298	0.108883	-3.33951	0.00110887	0.014781	-0.976885
ZNF385B	ENSG00000144331	151126	zinc finger protein 385B	-0.63273	-1.5505	0.683414	-2.66812	0.00864725	0.0452552	-2.59302
AGTR1	ENSG00000144891	185	angiotensin II receptor type 1	-0.627618	-1.54501	6.95842	-3.58547	0.000482229	0.0103829	-0.294947
AKR1C1	ENSG00000187134	1645	aldo-keto reductase family 1 member C1	-0.62679	-1.54413	0.457691	-2.77834	0.0063139	0.0379703	-2.34457
BEND5	ENSG00000162373	79656	BEN domain containing 5	-0.625882	-1.54315	0.749925	-3.54259	0.000559238	0.0108491	-0.393429
MXRA8	ENSG00000162576	54587	matrix remodeling associated 8	-0.6256	-1.54285	6.67097	-3.49756	0.000652485	0.0114066	-0.57087
LINC02381	ENSG00000250742	400043	long intergenic non-protein coding RNA 2381	-0.623973	-1.54111	2.36814	-3.67651	0.000350651	0.00913961	0.0576082
AL096870.10	NA	NA	NA	-0.62396	-1.5411	1.17194	-3.31726	0.00119316	0.0152379	-0.996758
PTTG1	ENSG00000164611	9232	PTTG1 regulator of sister chromatid separation, securin	-0.620374	-1.53727	3.06665	-3.77367	0.000248053	0.00792596	0.368698
PHYHD1	ENSG00000175287	254295	phytanoyl-CoA dioxygenase domain containing 1	-0.6201	-1.53698	3.93016	-4.01492	0.000102272	0.0060066	1.15118
PLA2G5	ENSG00000127472	5322	phospholipase A2 group V	-0.619333	-1.53616	5.98372	-3.42857	0.000824185	0.0127782	-0.774273
MRGPRF-AS1	ENSG00000256508	101928200	MRGPRF antisense RNA 1	-0.619125	-1.53594	0.108121	-2.6755	0.00846941	0.0449087	-2.57356
KLF2	ENSG00000127528	10365	Kruppel like factor 2	-0.618755	-1.53555	7.1763	-3.17438	0.00189407	0.0192645	-1.5176
AC025423.4	NA	NA	NA	-0.617914	-1.53465	0.113511	-2.8338	0.00537145	0.0346909	-2.21864
HMGN5	ENSG00000198157	79366	high mobility group nucleosome binding domain 5	-0.616805	-1.53348	0.217144	-3.45427	0.000755789	0.0122838	-0.663335
AC025165.6	NA	NA	NA	-0.616473	-1.53312	3.39076	-3.20989	0.00169084	0.0179849	-1.29981
AC010605.1	NA	NA	NA	-0.616367	-1.53301	1.69938	-3.13358	0.00215553	0.0206205	-1.47624
RPL34	ENSG00000109475	6164	ribosomal protein L34	-0.61625	-1.53289	8.35708	-4.15258	6.06787e-05	0.00533208	1.60485
SYCE1	ENSG00000171772	93426	synaptonemal complex central element protein 1	-0.615054	-1.53161	4.41242	-3.0375	0.00290901	0.0242312	-1.81936
NRGN	ENSG00000154146	4900	neurogranin	-0.614511	-1.53104	3.7098	-2.93771	0.00394345	0.0290663	-2.04296
NTHL1	ENSG00000065057	4913	nth like DNA glycosylase 1	-0.614377	-1.5309	3.87341	-2.95113	0.00378689	0.028348	-2.01655
EIF4EBP1	ENSG00000187840	1978	eukaryotic translation initiation factor 4E binding protein 1	-0.614162	-1.53067	5.07207	-2.88964	0.00455393	0.0317302	-2.24686
RPS15	ENSG00000115268	6209	ribosomal protein S15	-0.613508	-1.52997	8.67474	-3.05109	0.00278937	0.0235978	-1.81669
LINC01140	ENSG00000267272	339524	long intergenic non-protein coding RNA 1140	-0.610411	-1.52669	2.28161	-4.43054	2.04148e-05	0.00400103	2.50542
GAPLINC	ENSG00000266835	100505592	gastric adenocarcinoma associated, positive CD44 regulator, long intergenic non-coding RNA	-0.609787	-1.52603	0.583913	-2.79739	0.00597432	0.0368561	-2.30108
SP140	ENSG00000079263	11262	SP140 nuclear body protein	-0.609126	-1.52533	0.171397	-3.56935	0.000509933	0.0104636	-0.352992
CORT	ENSG00000241563	1325	cortistatin	-0.608801	-1.52499	0.83432	-2.86985	0.0048296	0.0328572	-2.13222
DNPH1	ENSG00000112667	10591	2'-deoxynucleoside 5'-phosphate N-hydrolase 1	-0.608642	-1.52482	3.44569	-3.25859	0.00144502	0.0164823	-1.16656
CCDC74A	ENSG00000163040	90557	coiled-coil domain containing 74A	-0.608058	-1.52421	0.121923	-2.88571	0.00460756	0.0319147	-2.10024
CADM3-AS1	NA	100131825	CADM3 antisense RNA 1	-0.607801	-1.52394	-0.0518715	-2.9607	0.00367886	0.0280196	-1.9256
ELN	ENSG00000049540	2006	elastin	-0.607671	-1.5238	7.15621	-4.00486	0.0001062	0.0060066	1.07832
AC234917.1	NA	NA	NA	-0.607552	-1.52367	0.716035	-3.24752	0.00149777	0.0168248	-1.19359
RPS21	ENSG00000171858	6227	ribosomal protein S21	-0.607126	-1.52322	7.76994	-3.81635	0.000212648	0.00746453	0.458219
ZNF579	ENSG00000218891	163033	zinc finger protein 579	-0.604957	-1.52093	2.48741	-2.72657	0.00732721	0.0415625	-2.5048
FAM167B	ENSG00000183615	84734	family with sequence similarity 167 member B	-0.603318	-1.51921	2.92906	-2.86293	0.00492952	0.0331828	-2.19285
DLK1	ENSG00000185559	8788	delta like non-canonical Notch ligand 1	-0.603159	-1.51904	11.7065	-4.16796	5.71988e-05	0.00531031	1.65622
METTL26	ENSG00000130731	84326	methyltransferase like 26	-0.602943	-1.51881	5.42423	-2.81068	0.00574746	0.0360088	-2.47383
C12orf57	ENSG00000111678	113246	chromosome 12 open reading frame 57	-0.600939	-1.5167	6.03723	-4.13893	6.39356e-05	0.00533208	1.54092
AC008972.1	NA	NA	NA	-0.600038	-1.51576	-0.26679	-3.53766	0.000568803	0.0109038	-0.457703
44805	NA	NA	NA	-0.599855	-1.51556	1.42777	-2.8271	0.00547794	0.0350675	-2.2366
CNTFR	ENSG00000122756	1271	ciliary neurotrophic factor receptor	-0.597168	-1.51274	2.19012	-2.86295	0.00492924	0.0331828	-2.16505
RAMP2	ENSG00000131477	10266	receptor activity modifying protein 2	-0.596666	-1.51222	6.79368	-3.34153	0.0011015	0.0147062	-1.0399
NTNG1	ENSG00000162631	22854	netrin G1	-0.595735	-1.51124	0.954566	-3.18841	0.00181121	0.0187157	-1.34042
PTH1R	ENSG00000160801	5745	parathyroid hormone 1 receptor	-0.594813	-1.51028	5.37737	-2.84887	0.00513848	0.0339313	-2.37127
P3H3	ENSG00000110811	10536	prolyl 3-hydroxylase 3	-0.592745	-1.50811	4.17145	-2.94475	0.00386055	0.0286626	-2.04768
AL133410.3	NA	NA	NA	-0.592564	-1.50792	4.22839	-3.40875	0.000880865	0.0130611	-0.765846
MYL3	ENSG00000160808	4634	myosin light chain 3	-0.592422	-1.50778	1.61162	-3.36478	0.00101992	0.0140374	-0.858393
KCNK3	ENSG00000171303	3777	potassium two pore domain channel subfamily K member 3	-0.591998	-1.50733	7.25717	-3.23393	0.00156502	0.0172739	-1.34783
TOMM7	ENSG00000196683	54543	translocase of outer mitochondrial membrane 7	-0.591789	-1.50711	6.61605	-3.51819	0.000608083	0.011144	-0.507597
CYP4X1	ENSG00000186377	260293	cytochrome P450 family 4 subfamily X member 1	-0.591702	-1.50702	0.0600067	-2.81814	0.00562352	0.0355528	-2.25521
ZFAS1	ENSG00000177410	441951	ZNFX1 antisense RNA 1	-0.591497	-1.50681	4.9583	-4.75702	5.36293e-06	0.00352513	3.81853
AP003071.4	NA	NA	NA	-0.590884	-1.50617	-0.0389921	-2.98713	0.00339489	0.0267679	-1.86306
RPL37A	ENSG00000197756	6168	ribosomal protein L37a	-0.589628	-1.50486	9.31612	-3.57313	0.000503298	0.0104383	-0.28224
PLPP7	ENSG00000160539	84814	phospholipid phosphatase 7 (inactive)	-0.58962	-1.50485	0.991006	-2.90539	0.00434498	0.0308626	-2.0476
RPL36A	ENSG00000241343	6173	ribosomal protein L36a	-0.58936	-1.50458	8.10886	-3.79677	0.000228252	0.00770483	0.400587
DBH-AS1	ENSG00000225756	138948	DBH antisense RNA 1	-0.588858	-1.50406	0.676833	-2.88452	0.00462391	0.0319454	-2.09797
CAMK2N1	ENSG00000162545	55450	calcium/calmodulin dependent protein kinase II inhibitor 1	-0.588174	-1.50334	3.99732	-3.90704	0.000152697	0.00689473	0.792979
AC010642.2	NA	NA	NA	-0.588068	-1.50323	1.57128	-3.79324	0.000231178	0.00770483	0.380386
NPFF	ENSG00000139574	8620	neuropeptide FF-amide peptide precursor	-0.587071	-1.50219	2.39687	-2.62984	0.00962441	0.0484225	-2.726
RPL13	ENSG00000167526	6137	ribosomal protein L13	-0.587039	-1.50216	9.67469	-3.48412	0.00068305	0.0117323	-0.545506
NDN	ENSG00000182636	4692	necdin, MAGE family member	-0.586559	-1.50166	5.66026	-3.6259	0.000418898	0.00988224	-0.158607
RPP25	ENSG00000178718	54913	ribonuclease P and MRP subunit p25	-0.586534	-1.50163	4.19355	-3.21776	0.00164865	0.0177111	-1.31182
HYKK	ENSG00000188266	123688	hydroxylysine kinase	-0.586495	-1.50159	-0.226874	-3.86092	0.000180831	0.00716156	0.454733
RPS23	ENSG00000186468	6228	ribosomal protein S23	-0.585789	-1.50086	9.06002	-5.01292	1.80576e-06	0.00352513	4.80946
TCF21	ENSG00000118526	6943	transcription factor 21	-0.585701	-1.50077	7.33966	-3.8716	0.00017391	0.0071254	0.632103
SNHG5	ENSG00000203875	387066	small nucleolar RNA host gene 5	-0.585046	-1.50009	5.28639	-3.49162	0.000665849	0.0115537	-0.562546
EFCC1	ENSG00000114654	79825	EF-hand and coiled-coil domain containing 1	-0.584816	-1.49985	2.00592	-2.96967	0.00358018	0.0275861	-1.8975
INSYN1	ENSG00000205363	388135	inhibitory synaptic factor 1	-0.584645	-1.49967	-0.0727384	-3.27074	0.00138909	0.0161483	-1.16428
AC055839.2	NA	NA	NA	-0.584435	-1.49945	4.24384	-3.67724	0.000349747	0.00913945	0.0519195
AC016957.2	NA	NA	NA	-0.582566	-1.49751	2.18676	-2.71074	0.00766538	0.0426111	-2.53339
CFAP36	ENSG00000163001	112942	cilia and flagella associated protein 36	-0.582476	-1.49742	3.57879	-4.15812	5.9401e-05	0.00531031	1.63204
EMID1	ENSG00000186998	129080	EMI domain containing 1	-0.582181	-1.49711	3.68394	-2.87434	0.00476587	0.0325501	-2.20303
AL136454.1	NA	NA	NA	-0.582132	-1.49706	0.558739	-4.84332	3.72955e-06	0.00352513	3.71124
MSX1	ENSG00000163132	4487	msh homeobox 1	-0.581774	-1.49669	3.59054	-3.25948	0.00144085	0.0164744	-1.16852
P2RY14	ENSG00000174944	9934	purinergic receptor P2Y14	-0.581183	-1.49608	3.83039	-3.04024	0.0028845	0.0241197	-1.78424
AC011481.3	NA	NA	NA	-0.580911	-1.49579	1.91864	-2.82153	0.00556803	0.0354365	-2.25772
RPL35	ENSG00000136942	11224	ribosomal protein L35	-0.580574	-1.49544	8.32087	-3.13703	0.00213219	0.0205157	-1.59086
BEND6	ENSG00000151917	221336	BEN domain containing 6	-0.580293	-1.49515	0.462262	-3.41291	0.000868683	0.0130576	-0.762057
BOLA3-AS1	ENSG00000225439	100507171	BOLA3 divergent transcript	-0.580058	-1.49491	-0.132529	-3.88983	0.000162671	0.0070307	0.543012
CDH19	ENSG00000071991	28513	cadherin 19	-0.579895	-1.49474	1.96039	-3.4216	0.000843735	0.0129218	-0.692006
NTF3	ENSG00000185652	4908	neurotrophin 3	-0.579243	-1.49406	0.939361	-3.74062	0.000279251	0.0083817	0.190468
AC007938.3	NA	NA	NA	-0.579163	-1.49398	0.881711	-2.68605	0.00822098	0.0442827	-2.55517
RALYL	ENSG00000184672	138046	RALY RNA binding protein like	-0.578845	-1.49365	0.497735	-2.96203	0.00366409	0.0279645	-1.91368
NRIP2	ENSG00000053702	83714	nuclear receptor interacting protein 2	-0.578544	-1.49334	1.60081	-2.71604	0.00755049	0.0422645	-2.49975
POLR2L	ENSG00000177700	5441	RNA polymerase II, I and III subunit L	-0.578181	-1.49297	6.11249	-3.29235	0.00129462	0.0156537	-1.1822
FLT3LG	ENSG00000090554	2323	fms related receptor tyrosine kinase 3 ligand	-0.576719	-1.49145	2.50207	-2.85457	0.00505291	0.0335989	-2.19569
TNNC1	ENSG00000114854	7134	troponin C1, slow skeletal and cardiac type	-0.575838	-1.49054	1.74688	-2.7124	0.00762928	0.0425497	-2.51287
GFRA2	ENSG00000168546	2675	GDNF family receptor alpha 2	-0.57583	-1.49053	4.3917	-2.98851	0.00338069	0.0267636	-1.94523
LYSMD2	ENSG00000140280	256586	LysM domain containing 2	-0.575666	-1.49036	2.05864	-3.75701	0.000263344	0.00818241	0.294472
GPRC5C	ENSG00000170412	55890	G protein-coupled receptor class C group 5 member C	-0.575632	-1.49033	4.12878	-3.05691	0.00273953	0.0234093	-1.7504
DBP	ENSG00000105516	1628	D-box binding PAR bZIP transcription factor	-0.575545	-1.49024	2.49843	-3.4853	0.000680319	0.0117241	-0.505064
RPL35A	ENSG00000182899	6165	ribosomal protein L35a	-0.575458	-1.49015	7.94419	-4.64638	8.49264e-06	0.00381573	3.39764
LINC01990	ENSG00000273125	101929607	long intergenic non-protein coding RNA 1990	-0.575361	-1.49005	0.172761	-2.84861	0.00514251	0.0339313	-2.18386
HAPLN1	ENSG00000145681	1404	hyaluronan and proteoglycan link protein 1	-0.574608	-1.48927	5.15067	-2.80714	0.0058071	0.0361758	-2.47081
44808	NA	NA	NA	-0.574572	-1.48924	5.22697	-3.72063	0.000299878	0.00865733	0.158297
EPB41L4A-AS1	NA	114915	EPB41L4A antisense RNA 1	-0.573757	-1.48839	4.40465	-4.37807	2.51638e-05	0.00442159	2.40956
SNTA1	ENSG00000101400	6640	syntrophin alpha 1	-0.572233	-1.48682	2.70551	-2.94598	0.0038463	0.0286123	-1.97426
ACKR3	ENSG00000144476	57007	atypical chemokine receptor 3	-0.570578	-1.48512	6.50309	-2.77178	0.00643483	0.0384405	-2.60244
RAPSN	ENSG00000165917	5913	receptor associated protein of the synapse	-0.570567	-1.48511	1.49299	-2.84833	0.00514673	0.0339381	-2.18758
MEF2C-AS1	ENSG00000248309	101929423	MEF2C antisense RNA 1	-0.570324	-1.48486	-0.40273	-2.9096	0.0042906	0.0306839	-2.05139
SELENBP1	ENSG00000143416	8991	selenium binding protein 1	-0.570279	-1.48481	4.72869	-3.57854	0.000493964	0.0104383	-0.270887
TMEM17	ENSG00000186889	200728	transmembrane protein 17	-0.570126	-1.48465	-0.104423	-2.70619	0.00776511	0.0428605	-2.5067
RPL23	ENSG00000125691	9349	ribosomal protein L23	-0.569609	-1.48412	9.13278	-4.29254	3.52632e-05	0.00485648	2.1037
MRPL41	ENSG00000182154	64975	mitochondrial ribosomal protein L41	-0.568146	-1.48262	4.40951	-2.97494	0.00352331	0.0274381	-1.98712
CPXM1	ENSG00000088882	56265	carboxypeptidase X, M14 family member 1	-0.567975	-1.48244	5.73381	-2.6837	0.0082757	0.0443932	-2.80126
DBNDD2	ENSG00000244274	55861	dysbindin domain containing 2	-0.567759	-1.48222	5.45344	-3.61261	0.000438799	0.0101009	-0.193161
CCND2	ENSG00000118971	894	cyclin D2	-0.566489	-1.48092	6.91518	-3.94327	0.000133577	0.00650314	0.868015
EFNA5	ENSG00000184349	1946	ephrin A5	-0.566323	-1.48074	2.30743	-3.58463	0.000483636	0.0103839	-0.215523
RPL36	ENSG00000130255	25873	ribosomal protein L36	-0.565894	-1.4803	7.99689	-3.04316	0.00285858	0.0239973	-1.85987
FJX1	ENSG00000179431	24147	four-jointed box kinase 1	-0.564683	-1.47906	3.01244	-3.93824	0.00013609	0.00654676	0.892295
CPA1	ENSG00000091704	1357	carboxypeptidase A1	-0.564664	-1.47904	1.88953	-2.75254	0.00680177	0.0397016	-2.42098
RPL37	ENSG00000145592	6167	ribosomal protein L37	-0.56426	-1.47863	9.18653	-3.89066	0.000162173	0.0070307	0.728109
SEMA5B	ENSG00000082684	54437	semaphorin 5B	-0.564105	-1.47847	2.61525	-2.7236	0.00738958	0.0417313	-2.51645
SALL2	ENSG00000165821	6297	spalt like transcription factor 2	-0.563799	-1.47816	1.57755	-3.3392	0.00111	0.014781	-0.929185
FXYD6	ENSG00000137726	53826	FXYD domain containing ion transport regulator 6	-0.563343	-1.47769	4.14924	-3.56016	0.000526372	0.0106409	-0.308017
ATP5ME	ENSG00000169020	521	ATP synthase membrane subunit e	-0.562773	-1.47711	5.91502	-3.18197	0.00184882	0.0189331	-1.49678
CENPM	ENSG00000100162	79019	centromere protein M	-0.562175	-1.47649	2.04987	-3.13679	0.00213384	0.0205157	-1.469
C11orf1	ENSG00000137720	64776	chromosome 11 open reading frame 1	-0.562018	-1.47633	1.81611	-5.14422	1.01944e-06	0.00352513	5.02562
PRDM6	ENSG00000061455	93166	PR/SET domain 6	-0.561565	-1.47587	3.82851	-3.93586	0.000137294	0.00654676	0.889439
RARRES1	ENSG00000118849	5918	retinoic acid receptor responder 1	-0.561511	-1.47581	0.813762	-2.7755	0.00636602	0.0381637	-2.35209
LRRC6	ENSG00000129295	23639	leucine rich repeat containing 6	-0.561258	-1.47556	1.02875	-3.21686	0.00165343	0.0177343	-1.26652
TSC22D3	ENSG00000157514	1831	TSC22 domain family member 3	-0.561129	-1.47542	7.47199	-2.7819	0.00624915	0.0377028	-2.56317
VTN	ENSG00000109072	7448	vitronectin	-0.561037	-1.47533	4.54289	-2.63514	0.00948353	0.0480208	-2.84354
AP001528.3	NA	NA	NA	-0.560979	-1.47527	0.554306	-2.82023	0.00558934	0.0354506	-2.24836
VSTM4	ENSG00000165633	196740	V-set and transmembrane domain containing 4	-0.560381	-1.47466	5.031	-3.84769	0.000189766	0.0072218	0.575566
SNCA	ENSG00000145335	6622	synuclein alpha	-0.560139	-1.47441	3.65117	-3.32313	0.00117036	0.0151714	-0.990399
IGFBP7	ENSG00000163453	3490	insulin like growth factor binding protein 7	-0.55954	-1.4738	7.13765	-3.52338	0.000597373	0.0111095	-0.486219
SPATA24	ENSG00000170469	202051	spermatogenesis associated 24	-0.559538	-1.4738	0.394702	-3.31005	0.00122174	0.0152963	-1.03983
MGMT	ENSG00000170430	4255	O-6-methylguanine-DNA methyltransferase	-0.559433	-1.47369	3.88262	-2.67063	0.00858633	0.0451528	-2.71741
FAM111B	ENSG00000189057	374393	family with sequence similarity 111 member B	-0.559128	-1.47338	0.073263	-2.61338	0.0100745	0.0497124	-2.70786
FTH1	ENSG00000167996	2495	ferritin heavy chain 1	-0.559032	-1.47328	10.0002	-3.93383	0.000138327	0.00654676	0.879667
RPL27A	ENSG00000166441	6157	ribosomal protein L27a	-0.55867	-1.47291	9.50719	-3.516	0.000612658	0.011144	-0.45236
GATA4	ENSG00000136574	2626	GATA binding protein 4	-0.558029	-1.47226	4.88386	-4.00656	0.000105527	0.0060066	1.10958
TMSB10	ENSG00000034510	9168	thymosin beta 10	-0.556126	-1.47032	9.54497	-2.87662	0.00473369	0.0323776	-2.24496
PCED1B-AS1	ENSG00000247774	100233209	PCED1B antisense RNA 1	-0.555958	-1.47014	2.66643	-2.74435	0.00696366	0.0402338	-2.47205
HINT2	ENSG00000137133	84681	histidine triad nucleotide binding protein 2	-0.555929	-1.47011	4.45906	-3.36445	0.00102103	0.0140374	-0.9063
ZNF575	ENSG00000176472	284346	zinc finger protein 575	-0.555559	-1.46974	0.648364	-3.27357	0.00137636	0.0160614	-1.12826
AL583785.1	NA	NA	NA	-0.555436	-1.46961	2.44831	-2.725	0.00736015	0.0416228	-2.50784
RPL36A-HNRNPH2	ENSG00000257529	100529097	RPL36A-HNRNPH2 readthrough	-0.555188	-1.46936	8.08114	-3.83328	0.000199979	0.00733672	0.519568
SH3BGRL3	ENSG00000142669	83442	SH3 domain binding glutamate rich protein like 3	-0.5545	-1.46866	7.28855	-2.7004	0.00789374	0.0433136	-2.76962
SRPX	ENSG00000101955	8406	sushi repeat containing protein X-linked	-0.554036	-1.46819	5.12619	-3.1996	0.00174754	0.0184239	-1.40939
PTMS	ENSG00000159335	5763	parathymosin	-0.553992	-1.46814	7.95011	-2.95329	0.00376233	0.028235	-2.10384
RPL31	ENSG00000071082	6160	ribosomal protein L31	-0.553895	-1.46804	8.70665	-4.45001	1.88827e-05	0.00388424	2.66939
UQCRB	ENSG00000156467	7381	ubiquinol-cytochrome c reductase binding protein	-0.553699	-1.46784	6.85691	-4.71177	6.47744e-06	0.00352513	3.64346
RPLP1	ENSG00000137818	6176	ribosomal protein lateral stalk subunit P1	-0.553339	-1.46748	9.85041	-3.67215	0.000356092	0.00916811	0.0361977
DOK6	ENSG00000206052	220164	docking protein 6	-0.552733	-1.46686	3.01104	-3.55156	0.000542234	0.0106957	-0.310624
AC104581.2	NA	NA	NA	-0.550507	-1.4646	3.83333	-2.95945	0.00369287	0.0280302	-1.99447
REX1BD	ENSG00000006015	55049	required for excision 1-B domain containing	-0.550488	-1.46458	5.05273	-2.94382	0.00387145	0.0286878	-2.10969
CXCR4	ENSG00000121966	7852	C-X-C motif chemokine receptor 4	-0.550185	-1.46427	5.46356	-4.38429	2.45497e-05	0.00441807	2.42375
AC120049.1	NA	NA	NA	-0.549835	-1.46392	1.97832	-3.40644	0.000887713	0.0130611	-0.734948
LINC00672	ENSG00000263874	100505576	long intergenic non-protein coding RNA 672	-0.549382	-1.46346	0.793608	-2.98573	0.00340947	0.0268139	-1.85396
ZIM2-AS1	ENSG00000286125	101929059	ZIM2 antisense RNA 1	-0.548774	-1.46284	0.202742	-3.58591	0.000481493	0.0103816	-0.299235
BOLA3	ENSG00000163170	388962	bolA family member 3	-0.548664	-1.46273	2.50077	-3.1746	0.00189274	0.0192639	-1.37431
SNRPD2	ENSG00000125743	6633	small nuclear ribonucleoprotein D2 polypeptide	-0.548223	-1.46228	6.47338	-3.73102	0.000288988	0.00851206	0.164334
RPLP2	ENSG00000177600	6181	ribosomal protein lateral stalk subunit P2	-0.547129	-1.46118	9.42235	-2.8989	0.00442998	0.0312366	-2.19008
EBF4	ENSG00000088881	57593	EBF family member 4	-0.546963	-1.46101	4.15751	-2.85575	0.00503527	0.0335399	-2.27662
LINC00623	NA	728855	long intergenic non-protein coding RNA 623	-0.546646	-1.46069	0.956012	-3.38722	0.000946579	0.0135478	-0.814431
MSI1	ENSG00000135097	4440	musashi RNA binding protein 1	-0.546589	-1.46063	-0.0279768	-2.71423	0.00758965	0.0423613	-2.48917
LAMC3	ENSG00000050555	10319	laminin subunit gamma 3	-0.546237	-1.46027	9.07849	-3.57628	0.000497836	0.0104383	-0.279172
C1orf53	ENSG00000203724	388722	chromosome 1 open reading frame 53	-0.546134	-1.46017	0.299402	-3.91636	0.000147546	0.00683498	0.664915
SYS1-DBNDD2	ENSG00000254806	767557	SYS1-DBNDD2 readthrough (NMD candidate)	-0.546013	-1.46005	5.46859	-3.75252	0.000267611	0.00826457	0.251719
CFH	ENSG00000000971	3075	complement factor H	-0.544889	-1.45891	4.95041	-2.92284	0.00412377	0.0299478	-2.15665
RPS25	ENSG00000118181	6230	ribosomal protein S25	-0.544834	-1.45885	8.64835	-4.56917	1.16578e-05	0.00388424	3.1089
RPL28	ENSG00000108107	6158	ribosomal protein L28	-0.544407	-1.45842	9.00539	-2.89388	0.00449686	0.0315482	-2.22112
COLCA2	ENSG00000214290	120376	colorectal cancer associated 2	-0.544129	-1.45814	1.20877	-2.68276	0.00829785	0.044459	-2.56666
MELTF-AS1	ENSG00000228109	100507057	MELTF antisense RNA 1	-0.543582	-1.45759	0.0962782	-2.92602	0.00408459	0.0297656	-2.00651
RPS27	ENSG00000177954	6232	ribosomal protein S27	-0.543499	-1.4575	9.16441	-3.84026	0.000194972	0.00725597	0.562615
AC009041.2	NA	NA	NA	-0.543186	-1.45719	2.33516	-2.83411	0.00536653	0.0346892	-2.24096
CENPW	ENSG00000203760	387103	centromere protein W	-0.543174	-1.45717	1.79788	-3.51791	0.000608661	0.011144	-0.421541
CEP112	ENSG00000154240	201134	centrosomal protein 112	-0.543085	-1.45708	2.85502	-3.94852	0.000131004	0.00641647	0.921328
TMPO-AS1	ENSG00000257167	100128191	TMPO antisense RNA 1	-0.54306	-1.45706	-0.183719	-3.29608	0.00127893	0.0156033	-1.09638
ARID5A	ENSG00000196843	10865	AT-rich interaction domain 5A	-0.542583	-1.45658	4.8345	-3.69901	0.000323823	0.0089473	0.102127
PLAAT4	ENSG00000133321	5920	phospholipase A and acyltransferase 4	-0.54132	-1.4553	3.62352	-3.1575	0.00199846	0.019825	-1.45434
SMCO4	ENSG00000166002	56935	single-pass membrane protein with coiled-coil domains 4	-0.540484	-1.45446	2.82171	-3.52411	0.000595884	0.0111089	-0.391142
TMSB4X	ENSG00000205542	7114	thymosin beta 4 X-linked	-0.539526	-1.4535	9.51389	-3.53684	0.000570407	0.0109038	-0.388725
AC000093.1	NA	NA	NA	-0.539379	-1.45335	4.20784	-2.9501	0.00379871	0.0283765	-2.03784
TMEM98	ENSG00000006042	26022	transmembrane protein 98	-0.5393	-1.45327	3.87328	-3.60427	0.000451736	0.0101693	-0.163433
RPS24	ENSG00000138326	6229	ribosomal protein S24	-0.538475	-1.45244	9.19371	-3.19491	0.001774	0.0185747	-1.39907
SPC24	ENSG00000161888	147841	SPC24 component of NDC80 kinetochore complex	-0.537861	-1.45182	2.74022	-2.80077	0.00591598	0.03657	-2.33987
PAOX	ENSG00000148832	196743	polyamine oxidase	-0.537749	-1.45171	0.845965	-3.06212	0.00269559	0.0231385	-1.66544
ABHD14A	ENSG00000248487	25864	abhydrolase domain containing 14A	-0.536204	-1.45015	3.37855	-3.08093	0.00254243	0.0224656	-1.64952
ATP5F1E	ENSG00000124172	514	ATP synthase F1 subunit epsilon	-0.535984	-1.44993	7.34626	-2.91852	0.00417757	0.0301381	-2.21113
FBXO17	ENSG00000269190	115290	F-box protein 17	-0.535839	-1.44979	3.08452	-3.64221	0.000395638	0.00967699	-0.0374469
ASAH2B	ENSG00000204147	653308	N-acylsphingosine amidohydrolase 2B	-0.53582	-1.44977	0.590429	-3.52053	0.000603237	0.0111325	-0.458481
PTPN13	ENSG00000163629	5783	protein tyrosine phosphatase non-receptor type 13	-0.535427	-1.44937	2.38844	-2.65409	0.00899434	0.0464358	-2.66809
WNT10A	ENSG00000135925	80326	Wnt family member 10A	-0.535417	-1.44936	2.02771	-2.89706	0.0044544	0.0313749	-2.07888
SULT1A1	ENSG00000196502	6817	sulfotransferase family 1A member 1	-0.53531	-1.44925	3.73747	-2.73698	0.00711239	0.0407675	-2.54701
GAS6-DT	ENSG00000272695	100506394	GAS6 divergent transcript	-0.535087	-1.44903	0.73092	-2.76792	0.00650706	0.0387272	-2.36866
OAF	ENSG00000184232	220323	out at first homolog	-0.534863	-1.4488	3.63848	-3.80924	0.000218198	0.00752929	0.481218
RPS4X	ENSG00000198034	6191	ribosomal protein S4 X-linked	-0.534594	-1.44853	9.66686	-3.88677	0.000164506	0.0070307	0.722315
CHN1	ENSG00000128656	1123	chimerin 1	-0.534365	-1.4483	5.22566	-3.59834	0.00046115	0.0102465	-0.232115
COX14	ENSG00000178449	84987	cytochrome c oxidase assembly factor COX14	-0.534019	-1.44796	4.53345	-3.54869	0.000547622	0.0107052	-0.35817
DCN	ENSG00000011465	1634	decorin	-0.533594	-1.44753	9.28711	-3.31238	0.00121241	0.0152689	-1.06272
LINC01135	NA	100131060	long intergenic non-protein coding RNA 1135	-0.533456	-1.44739	-0.198793	-3.2578	0.0014487	0.0164901	-1.19903
TNRC6C	ENSG00000078687	57690	trinucleotide repeat containing adaptor 6C	-0.532594	-1.44653	2.47933	-3.20847	0.00169856	0.0180444	-1.28233
RPL26	ENSG00000161970	6154	ribosomal protein L26	-0.532518	-1.44645	9.00149	-3.75025	0.000269796	0.00829802	0.268269
RPL27	ENSG00000131469	6155	ribosomal protein L27	-0.532063	-1.446	8.65741	-3.8996	0.000156934	0.00694165	0.749158
ZFPM1	ENSG00000179588	161882	zinc finger protein, FOG family member 1	-0.531102	-1.44503	2.16384	-3.13154	0.00216946	0.0207278	-1.48357
AC015922.3	NA	NA	NA	-0.531018	-1.44495	2.12836	-3.28504	0.00132587	0.0157487	-1.07109
AAMDC	ENSG00000087884	28971	adipogenesis associated Mth938 domain containing	-0.530759	-1.44469	3.22383	-2.67387	0.00850832	0.0450032	-2.66675
YBEY	ENSG00000182362	54059	ybeY metalloendoribonuclease	-0.530733	-1.44466	2.2857	-2.68118	0.0083348	0.0445148	-2.60222
GAMT	ENSG00000130005	2593	guanidinoacetate N-methyltransferase	-0.530517	-1.44445	3.25444	-2.65118	0.00906804	0.0466273	-2.72208
UBE2C	ENSG00000175063	11065	ubiquitin conjugating enzyme E2 C	-0.530126	-1.44405	3.66271	-3.25518	0.00146106	0.0165938	-1.18669
ADAMTSL2	ENSG00000197859	9719	ADAMTS like 2	-0.529077	-1.44301	2.59901	-3.35812	0.0010427	0.0142065	-0.868833
LINC02202	ENSG00000245812	101927740	long intergenic non-protein coding RNA 2202	-0.528961	-1.44289	1.95997	-2.98196	0.00344881	0.0270231	-1.8664
CSTB	ENSG00000160213	1476	cystatin B	-0.528778	-1.44271	5.80108	-3.7497	0.000270322	0.00829802	0.232426
RPS14	ENSG00000164587	6208	ribosomal protein S14	-0.52864	-1.44257	9.3205	-3.69342	0.000330296	0.00900042	0.0934798
TP53TG1	NA	11257	TP53 target 1	-0.528342	-1.44227	2.56183	-3.33166	0.00113796	0.0149837	-0.94404
AC156455.1	NA	NA	NA	-0.527402	-1.44133	0.604446	-2.84822	0.00514832	0.0339381	-2.18333
LARP6	ENSG00000166173	55323	La ribonucleoprotein 6, translational regulator	-0.527229	-1.44116	3.20912	-3.59483	0.000466819	0.0102998	-0.181795
GCHFR	ENSG00000137880	2644	GTP cyclohydrolase I feedback regulator	-0.526319	-1.44025	3.02318	-3.4665	0.000725151	0.0121019	-0.561682
RPL18	ENSG00000063177	6141	ribosomal protein L18	-0.525694	-1.43963	9.25816	-3.4504	0.000765729	0.0123289	-0.656517
GDF11	ENSG00000135414	10220	growth differentiation factor 11	-0.525574	-1.43951	2.39562	-3.73317	0.000286774	0.00849597	0.233063
SNRPN	ENSG00000128739	6638	small nuclear ribonucleoprotein polypeptide N	-0.525138	-1.43907	5.29635	-3.45459	0.000754974	0.0122838	-0.673783
HOXC6	ENSG00000197757	3223	homeobox C6	-0.525041	-1.43897	3.01619	-3.33729	0.00111703	0.0147981	-0.933653
OSBP2	ENSG00000184792	23762	oxysterol binding protein 2	-0.524632	-1.43857	2.58995	-3.62393	0.000421785	0.00991973	-0.0951626
GAS6	ENSG00000183087	2621	growth arrest specific 6	-0.524632	-1.43857	7.61129	-3.67226	0.000355958	0.00916811	-0.0120015
CD40	ENSG00000101017	958	CD40 molecule	-0.524594	-1.43853	3.62027	-3.57166	0.000505869	0.0104383	-0.257959
FAM189A2	ENSG00000135063	9413	family with sequence similarity 189 member A2	-0.524295	-1.43823	2.17758	-3.28413	0.00132984	0.0157713	-1.07355
RPL32	ENSG00000144713	6161	ribosomal protein L32	-0.524056	-1.43799	9.08442	-3.63082	0.000411738	0.00981219	-0.108107
RPS20	ENSG00000008988	6224	ribosomal protein S20	-0.523823	-1.43776	8.84248	-3.89983	0.000156802	0.00694165	0.752982
RPL39	ENSG00000198918	6170	ribosomal protein L39	-0.523624	-1.43756	7.95341	-3.86194	0.000180158	0.00715343	0.611747
C1R	ENSG00000159403	715	complement C1r	-0.523615	-1.43755	6.0275	-3.21585	0.00165882	0.0177682	-1.40042
RGS20	ENSG00000147509	8601	regulator of G protein signaling 20	-0.523578	-1.43752	1.40296	-2.64107	0.00932787	0.0475678	-2.66567
SAPCD2	ENSG00000186193	89958	suppressor APC domain containing 2	-0.52246	-1.4364	1.58207	-3.6638	0.000366727	0.00923584	-0.00483405
ROBO3	ENSG00000154134	64221	roundabout guidance receptor 3	-0.522278	-1.43622	2.42355	-3.33928	0.00110972	0.014781	-0.92125
CCDC167	ENSG00000198937	154467	coiled-coil domain containing 167	-0.522103	-1.43605	3.16779	-2.93005	0.00403543	0.0294602	-2.03756
VKORC1	ENSG00000167397	79001	vitamin K epoxide reductase complex subunit 1	-0.521864	-1.43581	5.16535	-2.9697	0.00357985	0.0275861	-2.04558
STC1	ENSG00000159167	6781	stanniocalcin 1	-0.521715	-1.43566	4.21837	-2.99998	0.00326429	0.0260882	-1.91547
C14orf132	ENSG00000227051	56967	chromosome 14 open reading frame 132	-0.521197	-1.43515	0.771166	-2.79184	0.00607156	0.0371339	-2.31415
FKBP7	ENSG00000079150	51661	FKBP prolyl isomerase 7	-0.521017	-1.43497	2.71957	-3.90703	0.000152707	0.00689473	0.784913
CEP290	ENSG00000198707	80184	centrosomal protein 290	-0.520976	-1.43493	2.79976	-3.45865	0.000744681	0.0122249	-0.583099
CEBPD	ENSG00000221869	1052	CCAAT enhancer binding protein delta	-0.52065	-1.4346	7.63287	-3.31454	0.00120386	0.015262	-1.104
JUN	ENSG00000177606	3725	Jun proto-oncogene, AP-1 transcription factor subunit	-0.520316	-1.43427	7.12182	-3.10852	0.00233231	0.0215099	-1.70372
GYG2	ENSG00000056998	8908	glycogenin 2	-0.520151	-1.43411	1.43764	-3.25724	0.00145137	0.016496	-1.15279
BLVRA	ENSG00000106605	644	biliverdin reductase A	-0.520079	-1.43403	4.20793	-3.82868	0.000203354	0.00741927	0.535444
AC008555.4	NA	NA	NA	-0.519517	-1.43348	-0.0311149	-2.65207	0.00904546	0.0465426	-2.62432
FREM1	ENSG00000164946	158326	FRAS1 related extracellular matrix 1	-0.519368	-1.43333	2.45377	-2.92098	0.00414689	0.0300426	-2.03288
TRNP1	ENSG00000253368	388610	TMF1 regulated nuclear protein 1	-0.519352	-1.43331	3.61181	-3.06931	0.00263608	0.0229564	-1.68986
TOMM6	ENSG00000214736	100188893	translocase of outer mitochondrial membrane 6	-0.519016	-1.43298	6.21894	-4.06518	8.4641e-05	0.00576139	1.2824
C11orf74	NA	NA	NA	-0.519001	-1.43296	2.1454	-3.5011	0.000644661	0.0113412	-0.462418
RPS29	ENSG00000213741	6235	ribosomal protein S29	-0.51887	-1.43283	7.98755	-4.3162	3.21349e-05	0.00461027	2.17985
DTX3	ENSG00000178498	196403	deltex E3 ubiquitin ligase 3	-0.518761	-1.43272	5.15861	-3.32015	0.00118188	0.0151955	-1.06699
RPL24	ENSG00000114391	6152	ribosomal protein L24	-0.518718	-1.43268	8.51259	-3.91154	0.000150189	0.00689473	0.786273
RPS2	ENSG00000140988	6187	ribosomal protein S2	-0.518494	-1.43246	9.83653	-3.67195	0.000356338	0.00916811	0.0348534
CHP2	ENSG00000166869	63928	calcineurin like EF-hand protein 2	-0.518397	-1.43236	0.535528	-2.64688	0.00917783	0.0470337	-2.63899
TFAP2E	ENSG00000116819	339488	transcription factor AP-2 epsilon	-0.518369	-1.43234	0.911766	-3.61805	0.000430534	0.0100147	-0.168642
EPB41L4A-DT	ENSG00000278921	54508	EPB41L4A divergent transcript	-0.518096	-1.43206	1.36322	-3.05829	0.00272787	0.0233226	-1.67013
AC018512.1	NA	NA	NA	-0.517843	-1.43181	1.58056	-3.57396	0.000501857	0.0104383	-0.265414
ANKRD33B	ENSG00000164236	651746	ankyrin repeat domain 33B	-0.517628	-1.4316	2.08255	-2.63318	0.00953542	0.0481655	-2.70617
AC012306.3	NA	NA	NA	-0.517436	-1.43141	-0.0576251	-3.28544	0.00132414	0.0157487	-1.11981
RGS10	ENSG00000148908	6001	regulator of G protein signaling 10	-0.51734	-1.43131	3.89713	-3.67237	0.000355815	0.00916811	0.045138
AP001062.3	NA	NA	NA	-0.517228	-1.4312	3.63158	-2.68784	0.00817949	0.0441525	-2.66387
ZNF177	ENSG00000188629	7730	zinc finger protein 177	-0.516921	-1.4309	2.02086	-3.73593	0.000283964	0.00844544	0.229115
CCDC102B	ENSG00000150636	79839	coiled-coil domain containing 102B	-0.516848	-1.43083	3.7987	-3.44856	0.000770522	0.0123289	-0.633237
SPRY1	ENSG00000164056	10252	sprouty RTK signaling antagonist 1	-0.516682	-1.43066	5.51075	-3.46473	0.000729523	0.0121491	-0.654602
RPL14	ENSG00000188846	9045	ribosomal protein L14	-0.516594	-1.43057	8.74477	-4.36076	2.69518e-05	0.00446459	2.3458
PDE1A	ENSG00000115252	5136	phosphodiesterase 1A	-0.516442	-1.43042	-0.215224	-2.68515	0.00824187	0.0443189	-2.55288
NT5C	ENSG00000125458	30833	5', 3'-nucleotidase, cytosolic	-0.51602	-1.43001	4.63724	-2.95994	0.00368732	0.0280216	-2.04034
GMFG	ENSG00000130755	9535	glia maturation factor gamma	-0.515944	-1.42993	5.6667	-2.82712	0.00547765	0.0350675	-2.4455
MND1	ENSG00000121211	84057	meiotic nuclear divisions 1	-0.515125	-1.42912	0.202781	-3.44894	0.000769521	0.0123289	-0.674748
MEI1	ENSG00000167077	150365	meiotic double-stranded break formation protein 1	-0.515033	-1.42903	1.69838	-2.75362	0.00678078	0.0396548	-2.41409
CTF1	ENSG00000150281	1489	cardiotrophin 1	-0.514291	-1.42829	2.00162	-3.46138	0.000737826	0.0121889	-0.579413
H2AFX	NA	NA	NA	-0.514079	-1.42808	5.78911	-3.41455	0.000863926	0.0130554	-0.814304
TTLL1	ENSG00000100271	25809	tubulin tyrosine ligase like 1	-0.513998	-1.428	1.94514	-4.31277	3.25707e-05	0.00461027	2.07074
SMIM3	ENSG00000256235	85027	small integral membrane protein 3	-0.513796	-1.4278	4.9813	-3.13688	0.00213322	0.0205157	-1.5794
C2orf15	ENSG00000273045	150590	chromosome 2 open reading frame 15	-0.51347	-1.42748	-0.525655	-3.45138	0.000763217	0.0123289	-0.70338
AUXG01000058.1	NA	NA	NA	-0.513243	-1.42725	4.68458	-2.93017	0.00403392	0.0294602	-2.1241
LBH	ENSG00000213626	81606	LBH regulator of WNT signaling pathway	-0.513168	-1.42718	6.57575	-3.70723	0.000314517	0.00884022	0.0877384
AC110611.1	NA	NA	NA	-0.513085	-1.4271	0.272901	-2.62933	0.00963811	0.0484415	-2.67516
CENPE	ENSG00000138778	1062	centromere protein E	-0.513026	-1.42704	1.02711	-3.2022	0.00173305	0.0183404	-1.30297
AC245100.8	NA	NA	NA	-0.513021	-1.42704	0.0669992	-3.1774	0.00187595	0.019144	-1.39303
PAGE4	ENSG00000101951	9506	PAGE family member 4	-0.512678	-1.4267	8.96667	-3.87597	0.000171149	0.00705218	0.677376
C17orf58	ENSG00000186665	284018	chromosome 17 open reading frame 58	-0.512659	-1.42668	4.63446	-3.69864	0.00032425	0.0089473	0.105764
LOXL1	ENSG00000129038	4016	lysyl oxidase like 1	-0.512454	-1.42647	5.13379	-2.97723	0.00349883	0.027303	-2.02446
ITM2C	ENSG00000135916	81618	integral membrane protein 2C	-0.511811	-1.42584	7.61639	-4.33806	2.94823e-05	0.00459894	2.25431
SNHG8	ENSG00000269893	100093630	small nucleolar RNA host gene 8	-0.511796	-1.42582	4.55113	-3.61116	0.000441012	0.0101228	-0.166304
AC135178.2	NA	NA	NA	-0.51157	-1.4256	8.37064	-4.2487	4.1851e-05	0.00514307	1.94244
LAGE3	ENSG00000196976	8270	L antigen family member 3	-0.511316	-1.42535	3.51065	-3.17245	0.00190579	0.0193071	-1.40953
AP002026.1	NA	NA	NA	-0.510943	-1.42498	2.22775	-3.23951	0.00153709	0.0170642	-1.19586
PRR16	ENSG00000184838	51334	proline rich 16	-0.510768	-1.42481	2.2783	-2.88965	0.00455382	0.0317302	-2.10209
RPS10	ENSG00000124614	6204	ribosomal protein S10	-0.510262	-1.42431	8.78961	-3.22927	0.00158872	0.0174224	-1.31552
COL6A2	ENSG00000142173	1292	collagen type VI alpha 2 chain	-0.509656	-1.42371	10.1844	-3.2167	0.00165429	0.0177343	-1.31188
UBA52	ENSG00000221983	7311	ubiquitin A-52 residue ribosomal protein fusion product 1	-0.509301	-1.42336	8.56173	-3.47169	0.000712513	0.0120036	-0.61038
ATOX1	ENSG00000177556	475	antioxidant 1 copper chaperone	-0.509267	-1.42333	5.65613	-2.86219	0.00494041	0.0331828	-2.35595
CALHM6	ENSG00000188820	441168	calcium homeostasis modulator family member 6	-0.508826	-1.42289	1.63825	-2.63237	0.00955696	0.0482328	-2.69086
TSPO	ENSG00000100300	706	translocator protein	-0.508506	-1.42258	5.57743	-2.73713	0.00710937	0.0407656	-2.66385
NBL1	ENSG00000158747	4681	NBL1, DAN family BMP antagonist	-0.508492	-1.42256	5.16682	-2.83389	0.00537002	0.0346909	-2.39731
COLEC10	ENSG00000184374	10584	collectin subfamily member 10	-0.507811	-1.42189	2.98082	-2.83139	0.00540955	0.0348486	-2.2738
BCL7C	ENSG00000099385	9274	BAF chromatin remodeling complex subunit BCL7C	-0.507637	-1.42172	5.47412	-2.68479	0.00825029	0.044323	-2.79164
PITX1	ENSG00000069011	5307	paired like homeodomain 1	-0.507636	-1.42172	2.21701	-3.09952	0.00239902	0.021827	-1.56787
GPC4	ENSG00000076716	2239	glypican 4	-0.507204	-1.42129	5.84111	-3.2966	0.00127674	0.0156016	-1.16568
DDR2	ENSG00000162733	4921	discoidin domain receptor tyrosine kinase 2	-0.507082	-1.42117	4.76521	-3.97251	0.000119833	0.0062522	0.995438
TSNARE1	ENSG00000171045	203062	t-SNARE domain containing 1	-0.50699	-1.42108	2.90952	-3.19326	0.00178336	0.0186091	-1.33123
BDH2	ENSG00000164039	56898	3-hydroxybutyrate dehydrogenase 2	-0.506911	-1.421	4.44845	-3.45306	0.000758889	0.0122838	-0.643058
DPCD	ENSG00000166171	25911	deleted in primary ciliary dyskinesia homolog (mouse)	-0.506598	-1.4207	2.38736	-3.24142	0.00152762	0.0170274	-1.19109
POLR2I	ENSG00000105258	5438	RNA polymerase II subunit I	-0.506462	-1.42056	4.13544	-3.44251	0.000786402	0.0124626	-0.662677
S100A10	ENSG00000197747	6281	S100 calcium binding protein A10	-0.506315	-1.42042	7.31833	-3.83347	0.000199842	0.00733672	0.506955
NDUFA2	ENSG00000131495	4695	NADH:ubiquinone oxidoreductase subunit A2	-0.506205	-1.42031	5.41972	-3.66481	0.000365427	0.00923584	-0.0298712
FAM227B	ENSG00000166262	196951	family with sequence similarity 227 member B	-0.505971	-1.42008	0.459395	-2.91542	0.00421659	0.0303051	-2.02546
AC124312.1	NA	NA	NA	-0.505843	-1.41995	4.28556	-3.2727	0.00138028	0.0160949	-1.16162
DYRK4	ENSG00000010219	8798	dual specificity tyrosine phosphorylation regulated kinase 4	-0.505465	-1.41958	3.21763	-3.46397	0.000731381	0.0121616	-0.572311
ALKBH3	ENSG00000166199	221120	alkB homolog 3, alpha-ketoglutarate dependent dioxygenase	-0.50485	-1.41898	2.97087	-4.14134	6.33486e-05	0.00533208	1.5604
DSCR8	ENSG00000198054	84677	Down syndrome critical region 8	-0.504802	-1.41893	3.31798	-3.64972	0.000385347	0.00951664	-0.016395
OOEP	ENSG00000203907	441161	oocyte expressed protein	-0.504546	-1.41868	0.111434	-3.22517	0.0016098	0.0175512	-1.26753
ALCAM	ENSG00000170017	214	activated leukocyte cell adhesion molecule	-0.50416	-1.4183	3.13195	-4.06955	8.32541e-05	0.00575885	1.32625
RPS27A	ENSG00000143947	6233	ribosomal protein S27a	-0.504093	-1.41823	9.35027	-4.01202	0.000103391	0.0060066	1.1348
COLEC11	ENSG00000118004	78989	collectin subfamily member 11	-0.503883	-1.41802	2.60089	-2.70136	0.0078722	0.043242	-2.56897
RPL23A	ENSG00000198242	6147	ribosomal protein L23a	-0.5035	-1.41765	8.85633	-5.01295	1.8055e-06	0.00352513	4.81288
VAMP5	ENSG00000168899	10791	vesicle associated membrane protein 5	-0.502973	-1.41713	5.88197	-2.65222	0.00904159	0.0465426	-2.8894
CASC9	ENSG00000249395	101805492	cancer susceptibility 9	-0.502887	-1.41705	0.192624	-2.68527	0.00823924	0.0443189	-2.5524
FGFR4	ENSG00000160867	2264	fibroblast growth factor receptor 4	-0.502582	-1.41675	2.77521	-3.37296	0.000992591	0.0138186	-0.828477
NAT14	ENSG00000090971	57106	N-acetyltransferase 14 (putative)	-0.50249	-1.41666	4.40902	-2.85492	0.0050476	0.0335782	-2.2997
RPS15A	ENSG00000134419	6210	ribosomal protein S15a	-0.50177	-1.41595	8.51219	-4.8065	4.35687e-06	0.00352513	4.00916
IFITM3	ENSG00000142089	10410	interferon induced transmembrane protein 3	-0.500922	-1.41512	9.46098	-2.74158	0.0070191	0.0404053	-2.58708
RASL11A	ENSG00000122035	387496	RAS like family 11 member A	-0.500084	-1.4143	2.45201	-3.1778	0.00187357	0.0191325	-1.36409
ATP5MC2	ENSG00000135390	517	ATP synthase membrane subunit c locus 2	-0.499673	-1.41389	7.20908	-3.05365	0.00276736	0.0235287	-1.85235
NME2	ENSG00000243678	4831	NME/NM23 nucleoside diphosphate kinase 2	-0.498811	-1.41305	7.13536	-3.22756	0.00159746	0.0174931	-1.36724
RAB34	ENSG00000109113	83871	RAB34, member RAS oncogene family	-0.498738	-1.41298	5.25043	-3.11382	0.00229389	0.0212783	-1.65858
NME4	ENSG00000103202	4833	NME/NM23 nucleoside diphosphate kinase 4	-0.498538	-1.41278	5.73649	-3.54265	0.00055913	0.0108491	-0.420547
SNHG6	ENSG00000245910	641638	small nucleolar RNA host gene 6	-0.498078	-1.41233	4.24999	-4.05759	8.71013e-05	0.00581449	1.29158
TOX2	ENSG00000124191	84969	TOX high mobility group box family member 2	-0.498047	-1.4123	3.19952	-2.62883	0.00965158	0.0484863	-2.76789
NDUFS5	ENSG00000168653	4725	NADH:ubiquinone oxidoreductase subunit S5	-0.497702	-1.41196	6.25079	-2.77969	0.00628926	0.0378923	-2.58202
SAT2	ENSG00000141504	112483	spermidine/spermine N1-acetyltransferase family member 2	-0.497339	-1.41161	4.19119	-2.84218	0.00524068	0.0342635	-2.31827
FAM104B	ENSG00000182518	90736	family with sequence similarity 104 member B	-0.496931	-1.41121	2.61321	-4.21765	4.72152e-05	0.00523028	1.80135
NR2F1	ENSG00000175745	7025	nuclear receptor subfamily 2 group F member 1	-0.496835	-1.41111	7.12972	-3.40579	0.000889633	0.0130767	-0.844362
PTGIR	ENSG00000160013	5739	prostaglandin I2 receptor	-0.496311	-1.4106	3.26033	-2.64192	0.00930573	0.0475163	-2.74163
CYP2E1	ENSG00000130649	1571	cytochrome P450 family 2 subfamily E member 1	-0.496307	-1.4106	1.14667	-2.72519	0.00735616	0.0416228	-2.47056
MCTP2	ENSG00000140563	55784	multiple C2 and transmembrane domain containing 2	-0.495985	-1.41028	5.59726	-3.86379	0.000178943	0.00714264	0.609542
PTRHD1	ENSG00000184924	391356	peptidyl-tRNA hydrolase domain containing 1	-0.495856	-1.41016	4.39762	-3.42569	0.000832219	0.0128294	-0.723079
TMEM173	NA	NA	NA	-0.495705	-1.41001	5.96912	-3.46192	0.000736498	0.0121889	-0.674466
RPL11	ENSG00000142676	6135	ribosomal protein L11	-0.49541	-1.40972	9.29648	-3.39423	0.000924704	0.0134117	-0.821919
RPS11	ENSG00000142534	6205	ribosomal protein S11	-0.49532	-1.40963	9.71812	-3.62202	0.000424617	0.00995571	-0.122661
PLP2	ENSG00000102007	5355	proteolipid protein 2	-0.495099	-1.40942	5.41561	-3.28513	0.00132549	0.0157487	-1.17864
SEMA5A	ENSG00000112902	9037	semaphorin 5A	-0.494375	-1.40871	4.12431	-3.55594	0.000534108	0.0106957	-0.32144
RPL36AL	ENSG00000165502	6166	ribosomal protein L36a like	-0.493774	-1.40812	6.88506	-3.30872	0.00122707	0.0153254	-1.13505
RPS7	ENSG00000171863	6201	ribosomal protein S7	-0.493205	-1.40757	8.96666	-4.44237	1.94699e-05	0.00388424	2.64207
AC008763.3	NA	NA	NA	-0.493187	-1.40755	5.27761	-2.6299	0.0096228	0.0484225	-2.9144
CENPS	ENSG00000175279	378708	centromere protein S	-0.493121	-1.40749	1.82089	-3.78087	0.00024172	0.00788377	0.356805
AC093908.1	NA	NA	NA	-0.49247	-1.40685	1.01388	-2.72796	0.00729824	0.0414519	-2.46326
ARHGAP15	ENSG00000075884	55843	Rho GTPase activating protein 15	-0.492376	-1.40676	1.10073	-3.21357	0.00167102	0.0178387	-1.27223
RPL22L1	ENSG00000163584	200916	ribosomal protein L22 like 1	-0.49208	-1.40647	3.39558	-4.02321	9.91405e-05	0.0060066	1.17697
COMMD6	ENSG00000188243	170622	COMM domain containing 6	-0.491829	-1.40623	4.56681	-4.21417	4.78572e-05	0.00525657	1.82736
ZNF559	ENSG00000188321	84527	zinc finger protein 559	-0.491746	-1.40615	3.38332	-3.43143	0.000816313	0.0127473	-0.671995
AC104083.1	NA	NA	NA	-0.491697	-1.4061	3.0979	-3.24005	0.00153438	0.0170589	-1.21064
SNRPF	ENSG00000139343	6636	small nuclear ribonucleoprotein polypeptide F	-0.491683	-1.40608	5.1006	-2.97182	0.00355685	0.0275333	-2.0395
CCDC102A	ENSG00000135736	92922	coiled-coil domain containing 102A	-0.49129	-1.4057	3.84803	-3.57068	0.000507584	0.0104383	-0.266014
TBXA2R	ENSG00000006638	6915	thromboxane A2 receptor	-0.49111	-1.40553	4.11516	-2.94384	0.00387117	0.0286878	-2.04987
LIMD2	ENSG00000136490	80774	LIM domain containing 2	-0.49075	-1.40518	5.40711	-2.69717	0.00796634	0.0434623	-2.75561
LSP1	ENSG00000130592	4046	lymphocyte specific protein 1	-0.489494	-1.40395	5.8065	-2.91747	0.00419071	0.0302003	-2.21516
RPS10-NUDT3	ENSG00000270800	100529239	RPS10-NUDT3 readthrough	-0.489437	-1.4039	8.77924	-3.26204	0.00142891	0.0164116	-1.22208
COL9A3	ENSG00000092758	1299	collagen type IX alpha 3 chain	-0.488855	-1.40333	2.31759	-2.72012	0.0074633	0.0420156	-2.51494
AC124045.1	NA	NA	NA	-0.488548	-1.40303	-0.137026	-2.86502	0.00489916	0.0330656	-2.15051
RPS28	ENSG00000233927	6234	ribosomal protein S28	-0.488509	-1.40299	8.36512	-3.36301	0.00102593	0.0140785	-0.941281
WDR54	ENSG00000005448	84058	WD repeat domain 54	-0.488344	-1.40283	2.89322	-2.61623	0.00999538	0.0494977	-2.78
NDUFS6	ENSG00000145494	4726	NADH:ubiquinone oxidoreductase subunit S6	-0.48776	-1.40227	5.59384	-3.00785	0.00318666	0.0257069	-1.96748
NME1-NME2	ENSG00000011052	654364	NME1-NME2 readthrough	-0.48772	-1.40223	7.19627	-3.2043	0.00172146	0.018237	-1.43258
CMTM3	ENSG00000140931	123920	CKLF like MARVEL transmembrane domain containing 3	-0.487683	-1.40219	6.21374	-3.7954	0.000229381	0.00770483	0.374758
HOXC5	ENSG00000172789	3222	homeobox C5	-0.487523	-1.40204	0.858577	-2.79681	0.00598456	0.0368595	-2.30291
MIMT1	ENSG00000268654	100073347	MER1 repeat containing imprinted transcript 1	-0.487466	-1.40198	-0.401726	-2.64714	0.0091711	0.0470248	-2.63508
OST4	ENSG00000228474	100128731	oligosaccharyltransferase complex subunit 4, non-catalytic	-0.487339	-1.40186	6.3511	-4.35614	2.74487e-05	0.00446459	2.31333
VCAN	ENSG00000038427	1462	versican	-0.487321	-1.40184	7.26163	-3.7607	0.000259886	0.00812449	0.268559
KCNJ8	ENSG00000121361	3764	potassium inwardly rectifying channel subfamily J member 8	-0.487238	-1.40176	3.19039	-3.32606	0.00115913	0.0150805	-0.969689
RPL18A	ENSG00000105640	6142	ribosomal protein L18a	-0.486531	-1.40107	8.86596	-3.78183	0.000240878	0.00788377	0.366528
MICOS13	ENSG00000174917	125988	mitochondrial contact site and cristae organizing system subunit 13	-0.486038	-1.40059	4.86019	-2.74107	0.00702954	0.0404291	-2.61526
AC093726.1	NA	NA	NA	-0.485178	-1.39976	1.48736	-3.73712	0.000282765	0.00844264	0.21134
MRPS24	ENSG00000062582	64951	mitochondrial ribosomal protein S24	-0.484984	-1.39957	5.21292	-3.76074	0.000259846	0.00812449	0.285042
CAMSAP3	ENSG00000076826	57662	calmodulin regulated spectrin associated protein family member 3	0.485402	1.39998	4.06118	3.23418	0.00156372	0.0172721	-1.27494
STK3	ENSG00000104375	6788	serine/threonine kinase 3	0.485485	1.40006	5.38177	2.86072	0.00496187	0.0332236	-2.3561
ANXA4	ENSG00000196975	307	annexin A4	0.486778	1.40131	6.75437	2.65383	0.00900087	0.0464539	-2.88595
GRAMD2B	ENSG00000155324	65983	GRAM domain containing 2B	0.487399	1.40191	6.01331	2.65859	0.00888167	0.0460251	-2.8768
TACC2	ENSG00000138162	10579	transforming acidic coiled-coil containing protein 2	0.488152	1.40265	7.55207	2.95808	0.00370815	0.0280626	-2.09248
AL353748.3	NA	NA	NA	0.488273	1.40276	1.15679	2.88715	0.00458791	0.0318652	-2.09469
SLC49A4	ENSG00000138463	84925	solute carrier family 49 member 4	0.48849	1.40298	5.41541	2.83958	0.00528093	0.0343823	-2.41311
AC026471.1	NA	NA	NA	0.489096	1.40356	1.83817	4.09708	7.4998e-05	0.00556551	1.37009
RASAL2	ENSG00000075391	9462	RAS protein activator like 2	0.493036	1.4074	5.55245	2.87766	0.00471903	0.0323104	-2.31743
MTM1	ENSG00000171100	4534	myotubularin 1	0.49418	1.40852	3.79901	2.67271	0.00853623	0.0450287	-2.73213
CBR3-AS1	ENSG00000236830	100506428	CBR3 antisense RNA 1	0.494322	1.40866	4.34045	2.78752	0.00614817	0.0373105	-2.48907
LINC02175	ENSG00000262155	283887	long intergenic non-protein coding RNA 2175	0.494758	1.40908	2.1296	3.23165	0.00157657	0.0173513	-1.21962
MAP11	ENSG00000146826	55262	microtubule associated protein 11	0.494858	1.40918	5.91709	3.52638	0.000591255	0.0110766	-0.478034
KMT2C	ENSG00000055609	58508	lysine methyltransferase 2C	0.496909	1.41119	6.34617	2.62703	0.00969992	0.0485398	-2.95255
TBX3	ENSG00000135111	6926	T-box transcription factor 3	0.498655	1.4129	8.14025	3.4509	0.000764437	0.0123289	-0.674331
INSR	ENSG00000171105	3643	insulin receptor	0.500618	1.41482	7.11201	3.06732	0.00265247	0.0230258	-1.80729
AC104825.1	NA	NA	NA	0.50092	1.41512	3.61626	3.86543	0.000177877	0.00714264	0.658868
RASAL2-AS1	ENSG00000224687	100302401	RASAL2 antisense RNA 1	0.502138	1.41631	3.00376	3.55249	0.000540488	0.0106957	-0.311885
CPZ	ENSG00000109625	8532	carboxypeptidase Z	0.502585	1.41675	7.71514	3.85814	0.000182673	0.00719722	0.5998
ARRDC3-AS1	ENSG00000281357	100129716	ARRDC3 antisense RNA 1	0.503688	1.41783	0.995311	3.06802	0.00264671	0.023015	-1.64564
AMPD3	ENSG00000133805	272	adenosine monophosphate deaminase 3	0.506519	1.42062	3.1866	3.63536	0.000405253	0.00975499	-0.0626484
GRHL2	ENSG00000083307	79977	grainyhead like transcription factor 2	0.507912	1.42199	5.54843	2.77257	0.0064202	0.0383681	-2.58655
CLMN	ENSG00000165959	79789	calmin	0.508026	1.4221	5.31215	3.01843	0.00308485	0.0251368	-1.93505
AL591806.3	NA	NA	NA	0.508273	1.42235	5.92308	3.02001	0.00306997	0.0250732	-1.94686
AC090515.2	NA	NA	NA	0.508702	1.42277	0.15628	3.06448	0.00267592	0.023056	-1.66301
LZTS3	ENSG00000088899	9762	leucine zipper tumor suppressor family member 3	0.510943	1.42498	4.8051	3.27147	0.00138582	0.0161349	-1.20624
CCDC114	ENSG00000105479	93233	coiled-coil domain containing 114	0.510998	1.42504	0.0148739	2.70613	0.00776642	0.0428605	-2.50647
PAQR7	ENSG00000182749	164091	progestin and adipoQ receptor family member 7	0.511516	1.42555	7.71979	3.88719	0.000164254	0.0070307	0.69702
C9	ENSG00000113600	735	complement C9	0.512888	1.4269	3.18203	2.8659	0.0048864	0.0330378	-2.21872
AC010168.2	NA	NA	NA	0.514048	1.42805	2.68497	3.59834	0.000461144	0.0102465	-0.1703
NCMAP	ENSG00000184454	400746	non-compact myelin associated protein	0.515263	1.42925	4.97271	2.7237	0.00738753	0.0417313	-2.68083
ATXN7	ENSG00000163635	6314	ataxin 7	0.516112	1.4301	5.17727	3.15023	0.00204507	0.0200404	-1.56936
FAM167A	ENSG00000154319	83648	family with sequence similarity 167 member A	0.517544	1.43152	3.51761	2.94482	0.00385984	0.0286626	-2.0355
LINC02365	ENSG00000254233	105377586	long intergenic non-protein coding RNA 2365	0.517587	1.43156	2.12545	2.64706	0.00917303	0.0470248	-2.68957
BCL6	ENSG00000113916	604	BCL6 transcription repressor	0.518748	1.43271	5.31333	3.24772	0.00149679	0.0168248	-1.29588
AC015871.3	NA	NA	NA	0.518757	1.43272	1.79258	3.15816	0.0019943	0.0197967	-1.41367
HOPX	ENSG00000171476	84525	HOP homeobox	0.519197	1.43316	7.93571	2.64874	0.0091302	0.0468997	-2.86009
P2RY2	ENSG00000175591	5029	purinergic receptor P2Y2	0.519301	1.43326	3.38746	3.37579	0.000983273	0.0137775	-0.843103
FAM160A1	ENSG00000164142	729830	family with sequence similarity 160 member A1	0.520103	1.43406	1.20494	2.6674	0.00866457	0.0453304	-2.60995
PIP5KL1	ENSG00000167103	138429	phosphatidylinositol-4-phosphate 5-kinase like 1	0.52021	1.43416	3.01106	2.8965	0.00446179	0.0313749	-2.12432
SLC20A1	ENSG00000144136	6574	solute carrier family 20 member 1	0.520264	1.43422	6.9569	3.09268	0.00245094	0.0220917	-1.74122
RHOBTB1	ENSG00000072422	9886	Rho related BTB domain containing 1	0.520291	1.43424	7.55394	3.09604	0.00242532	0.0219904	-1.716
SIN3B	ENSG00000127511	23309	SIN3 transcription regulator family member B	0.521132	1.43508	7.83088	4.02999	9.66463e-05	0.0060066	1.17923
TRGV9	ENSG00000211695	6983	T cell receptor gamma variable 9	0.523517	1.43746	0.522526	2.71103	0.00765899	0.0426066	-2.49846
ENTPD1	ENSG00000138185	953	ectonucleoside triphosphate diphosphohydrolase 1	0.523901	1.43784	5.85863	3.0181	0.00308804	0.0251368	-1.95154
AC007040.2	NA	NA	NA	0.524134	1.43807	2.46806	3.06536	0.00266864	0.023056	-1.66939
AC018629.1	NA	NA	NA	0.525702	1.43963	1.31993	2.87112	0.00481147	0.0327732	-2.13554
USP46-AS1	NA	NA	NA	0.527314	1.44124	1.4777	2.69362	0.00804699	0.0437462	-2.55527
AL049629.2	NA	NA	NA	0.528412	1.44234	8.60876	3.31883	0.00118704	0.0152106	-1.05287
SEMA4A	ENSG00000196189	64218	semaphorin 4A	0.528985	1.44291	3.52049	3.59165	0.000471995	0.0103224	-0.202432
CLDN4	ENSG00000189143	1364	claudin 4	0.529845	1.44377	7.27554	3.16304	0.00196361	0.0196451	-1.53705
BICDL2	ENSG00000162069	146439	BICD family like cargo adaptor 2	0.531125	1.44506	2.0373	3.00004	0.00326369	0.0260882	-1.82865
TMPRSS13	ENSG00000137747	84000	transmembrane serine protease 13	0.532903	1.44684	4.79758	3.22232	0.00162464	0.0176141	-1.3491
TSGA10	ENSG00000135951	80705	testis specific 10	0.532938	1.44687	0.636258	2.62298	0.00980973	0.0488633	-2.69675
STAT5B	ENSG00000173757	6777	signal transducer and activator of transcription 5B	0.534236	1.44818	7.99706	3.63101	0.00041147	0.00981219	-0.125184
LYNX1	ENSG00000180155	66004	Ly6/neurotoxin 1	0.534363	1.4483	3.78078	2.70936	0.00769548	0.0426544	-2.63452
SLC22A5	ENSG00000197375	6584	solute carrier family 22 member 5	0.536569	1.45052	4.91612	2.95592	0.00373246	0.0281351	-2.08852
AL161421.1	NA	NA	NA	0.538563	1.45252	3.20716	2.96484	0.00363297	0.0278777	-1.96748
CAPN10-DT	ENSG00000260942	101752400	CAPN10 divergent transcript	0.538781	1.45274	1.48092	3.0638	0.00268163	0.0230563	-1.65666
FAM135A	ENSG00000082269	57579	family with sequence similarity 135 member A	0.538952	1.45292	3.65207	2.76458	0.00656995	0.0389442	-2.50195
TMEM184A	ENSG00000164855	202915	transmembrane protein 184A	0.541599	1.45558	4.65354	3.42558	0.000832523	0.0128294	-0.747221
ERVV-1	ENSG00000269526	147664	endogenous retrovirus group V member 1, envelope	0.543579	1.45758	5.98568	3.44834	0.000771091	0.0123289	-0.717018
AC087741.1	NA	NA	NA	0.546025	1.46006	3.69172	3.81556	0.000213263	0.00746453	0.497055
AC009126.1	NA	NA	NA	0.547113	1.46116	2.05765	3.99542	0.000110018	0.0060066	1.05832
AL359715.1	NA	NA	NA	0.547153	1.4612	-0.228759	2.9193	0.00416779	0.0300817	-2.02043
TMEM108	ENSG00000144868	66000	transmembrane protein 108	0.547189	1.46124	3.42177	2.89216	0.00452	0.0316317	-2.16196
OPHN1	ENSG00000079482	4983	oligophrenin 1	0.547555	1.46161	4.45404	3.12472	0.00221661	0.0209169	-1.60684
CLIP1	ENSG00000130779	6249	CAP-Gly domain containing linker protein 1	0.547835	1.46189	6.87589	2.78782	0.00614289	0.0373098	-2.54909
PPP1R14C	ENSG00000198729	81706	protein phosphatase 1 regulatory inhibitor subunit 14C	0.549378	1.46345	4.78209	2.88045	0.0046802	0.03215	-2.27649
RIPOR2	ENSG00000111913	9750	RHO family interacting cell polarization regulator 2	0.550069	1.46416	4.96129	3.2938	0.00128851	0.0156329	-1.14926
AC011379.2	NA	NA	NA	0.550431	1.46452	0.909464	2.79672	0.00598603	0.0368595	-2.30757
KIAA1549	ENSG00000122778	57670	KIAA1549	0.551363	1.46547	4.2693	2.9871	0.00339524	0.0267679	-1.96846
ELF3	ENSG00000163435	1999	E74 like ETS transcription factor 3	0.551551	1.46566	5.91056	3.17292	0.00190293	0.0193071	-1.52313
ST3GAL4	ENSG00000110080	6484	ST3 beta-galactoside alpha-2,3-sialyltransferase 4	0.551807	1.46592	7.64876	3.29913	0.00126621	0.0155474	-1.13835
LINC00893	ENSG00000241769	100131434	long intergenic non-protein coding RNA 893	0.552583	1.46671	2.49573	3.2924	0.00129442	0.0156537	-1.05683
PCDH1	ENSG00000156453	5097	protocadherin 1	0.553248	1.46739	7.65827	3.8401	0.000195081	0.00725597	0.539867
AC093827.4	NA	NA	NA	0.553717	1.46786	4.09105	3.16618	0.00194412	0.0195396	-1.47163
AC008894.3	NA	NA	NA	0.556538	1.47074	1.16176	3.22122	0.00163039	0.0176222	-1.24763
AC006378.2	NA	NA	NA	0.556987	1.47119	1.09034	2.7865	0.0061663	0.0373854	-2.33383
AL138885.3	NA	NA	NA	0.557095	1.4713	1.05214	2.85207	0.00509026	0.0337738	-2.17806
ZBTB6	ENSG00000186130	10773	zinc finger and BTB domain containing 6	0.557372	1.47159	2.35557	3.05147	0.00278612	0.0235978	-1.70549
FAM83G	ENSG00000188522	644815	family with sequence similarity 83 member G	0.557484	1.4717	1.87944	3.02357	0.0030365	0.0248896	-1.76336
RORA	ENSG00000069667	6095	RAR related orphan receptor A	0.558744	1.47299	3.12738	2.7887	0.00612715	0.0372873	-2.41073
AC093827.5	NA	NA	NA	0.559227	1.47348	2.78326	3.24591	0.00150558	0.0168737	-1.19305
AC099329.2	NA	NA	NA	0.559494	1.47375	4.97547	4.00313	0.000106892	0.0060066	1.08761
TFAP2A-AS1	NA	100130275	TFAP2A antisense RNA 1	0.559704	1.47397	1.76711	2.76114	0.00663548	0.0391168	-2.41255
SHANK2	ENSG00000162105	22941	SH3 and multiple ankyrin repeat domains 2	0.560256	1.47453	4.20091	2.98795	0.00338642	0.0267679	-1.96065
NABP1	ENSG00000173559	64859	nucleic acid binding protein 1	0.561915	1.47623	5.55924	3.15199	0.0020337	0.0199802	-1.57599
AC118344.2	NA	NA	NA	0.562426	1.47675	0.0558909	3.50654	0.000632813	0.0112545	-0.506747
MYBL1	ENSG00000185697	4603	MYB proto-oncogene like 1	0.564098	1.47846	0.970914	2.82871	0.00545227	0.0349911	-2.23325
AC092117.1	NA	NA	NA	0.564102	1.47847	1.20168	3.00617	0.00320311	0.025758	-1.80176
TNKS2	ENSG00000107854	80351	tankyrase 2	0.564487	1.47886	6.3388	2.80326	0.00587319	0.0364381	-2.51646
ADAMTSL4	ENSG00000143382	54507	ADAMTS like 4	0.564738	1.47912	9.79835	3.48024	0.000692123	0.0118482	-0.545968
TNS4	ENSG00000131746	84951	tensin 4	0.565048	1.47944	6.78019	3.71205	0.000309175	0.00880458	0.109899
LINC00894	ENSG00000235703	100272228	long intergenic non-protein coding RNA 894	0.565545	1.47995	2.98688	3.87917	0.000169156	0.0070359	0.705469
FMN1	ENSG00000248905	342184	formin 1	0.565559	1.47996	1.06037	3.40921	0.000879526	0.0130611	-0.739833
POU2F3	ENSG00000137709	25833	POU class 2 homeobox 3	0.565965	1.48038	3.76268	3.28259	0.0013365	0.0157869	-1.12766
AC004233.2	NA	NA	NA	0.568297	1.48277	1.53974	3.08119	0.00254043	0.0224613	-1.61357
GREM2	ENSG00000180875	64388	gremlin 2, DAN family BMP antagonist	0.568419	1.4829	3.89571	2.69339	0.00805209	0.0437584	-2.68813
AL031590.1	NA	NA	NA	0.568653	1.48314	0.116821	2.86271	0.0049328	0.0331828	-2.14971
LINC01770	NA	102724312	long intergenic non-protein coding RNA 1770	0.569429	1.48394	0.194241	3.72489	0.000295369	0.00860059	0.111476
AL591845.2	NA	NA	NA	0.569452	1.48396	0.669518	3.16534	0.00194936	0.0195537	-1.4008
ABCG2	ENSG00000118777	9429	ATP binding cassette subfamily G member 2 (Junior blood group)	0.570215	1.48474	5.3203	2.88015	0.00468427	0.0321547	-2.30432
TFAP2A	ENSG00000137203	7020	transcription factor AP-2 alpha	0.571419	1.48598	7.6435	3.06172	0.002699	0.0231406	-1.8059
KLF5	ENSG00000102554	688	Kruppel like factor 5	0.572271	1.48686	4.98	2.8519	0.00509275	0.0337757	-2.3622
RYBP	ENSG00000163602	23429	RING1 and YY1 binding protein	0.573012	1.48763	7.23491	2.86902	0.00484159	0.0328802	-2.3289
SYNC	ENSG00000162520	81493	syncoilin, intermediate filament protein	0.574307	1.48896	1.34487	2.7844	0.00620412	0.0374871	-2.34338
DLX4	ENSG00000108813	1748	distal-less homeobox 4	0.574787	1.48946	4.44771	3.66323	0.000367464	0.00923918	-0.00995466
RBBP6	ENSG00000122257	5930	RB binding protein 6, ubiquitin ligase	0.574852	1.48952	7.05042	3.12873	0.00218879	0.0207955	-1.63811
UXT-AS1	ENSG00000267064	100133957	UXT antisense RNA 1	0.576132	1.49085	0.053144	2.84028	0.00527016	0.034356	-2.20263
GSE1	ENSG00000131149	23199	Gse1 coiled-coil protein	0.576327	1.49105	8.00445	3.3776	0.00097739	0.0137455	-0.896765
ANO1	ENSG00000131620	55107	anoctamin 1	0.57695	1.49169	3.93103	2.69848	0.00793687	0.0433927	-2.68056
DGKI	ENSG00000157680	9162	diacylglycerol kinase iota	0.577598	1.49236	-0.0665459	2.82457	0.00551869	0.0352251	-2.23909
SLC25A35	ENSG00000125434	399512	solute carrier family 25 member 35	0.578946	1.49376	5.16946	3.02775	0.00299769	0.0247974	-1.90588
ZNF436-AS1	ENSG00000249087	148898	ZNF436 antisense RNA 1	0.580176	1.49503	2.5483	3.57567	0.000498904	0.0104383	-0.238082
ELF3-AS1	NA	102723465	ELF3 antisense RNA 1	0.580512	1.49538	3.24899	3.18449	0.00183404	0.0188421	-1.38072
ACER3	ENSG00000078124	55331	alkaline ceramidase 3	0.583305	1.49828	5.95606	3.79129	0.000232811	0.00770483	0.364773
ADCY7	ENSG00000121281	113	adenylate cyclase 7	0.584245	1.49925	5.47467	2.68534	0.00823744	0.0443189	-2.80028
RASGRF1	ENSG00000058335	5923	Ras protein specific guanine nucleotide releasing factor 1	0.584478	1.4995	0.721651	2.8515	0.00509878	0.0337964	-2.17597
B3GNT3	ENSG00000179913	10331	UDP-GlcNAc:betaGal beta-1,3-N-acetylglucosaminyltransferase 3	0.584591	1.49961	5.88745	2.76615	0.00654029	0.0388428	-2.60981
AKR1B15	ENSG00000227471	441282	aldo-keto reductase family 1 member B15	0.584875	1.49991	3.14199	3.06072	0.00270736	0.0231993	-1.71253
SLC7A8	ENSG00000092068	23428	solute carrier family 7 member 8	0.585158	1.5002	6.91917	3.54192	0.000560531	0.0108541	-0.425085
MAOA	ENSG00000189221	4128	monoamine oxidase A	0.585627	1.50069	7.5003	2.99132	0.00335181	0.0265948	-2.0042
IFI30	ENSG00000216490	10437	IFI30 lysosomal thiol reductase	0.588692	1.50388	8.13456	3.35092	0.00106785	0.0144591	-0.9722
ADAM19	ENSG00000135074	8728	ADAM metallopeptidase domain 19	0.588799	1.50399	5.87653	3.34834	0.00107698	0.0144806	-1.01492
AL359878.1	NA	NA	NA	0.590186	1.50544	-0.207346	2.61668	0.00998284	0.0494837	-2.70107
HR	ENSG00000168453	55806	HR lysine demethylase and nuclear receptor corepressor	0.5909	1.50619	1.72464	2.74116	0.00702759	0.0404291	-2.45495
CATIP	ENSG00000158428	375307	ciliogenesis associated TTC17 interacting protein	0.591354	1.50666	3.73345	2.65817	0.00889218	0.0460483	-2.76183
PGF	ENSG00000119630	5228	placental growth factor	0.592425	1.50778	9.5284	3.17258	0.00190497	0.0193071	-1.4422
LGALS8-AS1	ENSG00000223776	100287902	LGALS8 antisense RNA 1	0.59258	1.50794	0.327085	2.67811	0.00840729	0.0447501	-2.57098
AL121820.3	NA	NA	NA	0.592745	1.50811	0.0111116	2.95615	0.00372993	0.0281351	-1.93074
SLC19A2	ENSG00000117479	10560	solute carrier family 19 member 2	0.592827	1.5082	4.99726	2.77149	0.0064402	0.0384575	-2.56873
FBLN7	ENSG00000144152	129804	fibulin 7	0.593529	1.50893	3.66281	3.16782	0.00193401	0.019515	-1.44721
RECQL5	ENSG00000108469	9400	RecQ like helicase 5	0.59443	1.50988	6.75321	4.04383	9.1744e-05	0.00592514	1.2128
NMNAT2	ENSG00000157064	23057	nicotinamide nucleotide adenylyltransferase 2	0.59445	1.5099	2.43066	2.83819	0.00530265	0.0344649	-2.24648
COBLL1	ENSG00000082438	22837	cordon-bleu WH2 repeat protein like 1	0.594714	1.51017	7.84682	3.30536	0.00124065	0.0154319	-1.11228
NPIPB5	ENSG00000243716	100132247	nuclear pore complex interacting protein family member B5	0.595773	1.51128	4.34043	2.70369	0.00782044	0.0430521	-2.68896
SLC16A3	ENSG00000141526	9123	solute carrier family 16 member 3	0.595916	1.51143	7.13183	3.44797	0.000772049	0.0123289	-0.70904
ZBTB21	ENSG00000173276	49854	zinc finger and BTB domain containing 21	0.597131	1.51271	3.81102	3.22108	0.00163116	0.0176222	-1.30516
ABHD17C	ENSG00000136379	58489	abhydrolase domain containing 17C, depalmitoylase	0.597812	1.51342	4.96917	3.23045	0.00158266	0.0173808	-1.33615
DUOX1	ENSG00000137857	53905	dual oxidase 1	0.598583	1.51423	3.31192	3.57137	0.000506375	0.0104383	-0.259843
KIF21A	ENSG00000139116	55605	kinesin family member 21A	0.599125	1.5148	3.47137	2.63188	0.00956988	0.0482821	-2.81467
GPR78	ENSG00000155269	27201	G protein-coupled receptor 78	0.599243	1.51492	7.99783	4.2667	3.90155e-05	0.0050374	2.00585
KRBOX1	ENSG00000240747	100506243	KRAB box domain containing 1	0.599426	1.51511	1.86945	3.4746	0.000705514	0.0119601	-0.537908
AL121929.2	NA	NA	NA	0.599697	1.5154	1.74191	2.96071	0.0036787	0.0280196	-1.92373
AL133467.3	NA	NA	NA	0.600034	1.51575	3.88664	2.8236	0.00553442	0.0352961	-2.36786
KCNJ2-AS1	ENSG00000267365	400617	KCNJ2 antisense RNA 1	0.600191	1.51592	1.17094	3.53311	0.000577759	0.0109799	-0.383867
AC119674.1	NA	NA	NA	0.600276	1.51601	1.64539	2.96338	0.00364907	0.0279192	-1.91408
KYNU	ENSG00000115919	8942	kynureninase	0.600291	1.51602	4.00484	2.93473	0.00397897	0.0292155	-2.09171
TMEM229B	ENSG00000198133	161145	transmembrane protein 229B	0.600626	1.51637	4.24917	3.47654	0.000700882	0.0119543	-0.57629
AC110048.2	NA	NA	NA	0.602106	1.51793	1.08198	3.30888	0.00122642	0.0153254	-1.01199
KAZN	ENSG00000189337	23254	kazrin, periplakin interacting protein	0.603685	1.51959	5.34402	3.53213	0.00057971	0.0109814	-0.44717
AL590652.1	NA	NA	NA	0.60394	1.51986	0.728835	2.9965	0.00329918	0.0262904	-1.82544
BPGM	ENSG00000172331	669	bisphosphoglycerate mutase	0.606067	1.5221	7.57301	2.95987	0.00368807	0.0280216	-2.08362
SEMA7A	ENSG00000138623	8482	semaphorin 7A (John Milton Hagen blood group)	0.608786	1.52498	7.90353	3.38317	0.000959426	0.0136308	-0.882369
CSF3R	ENSG00000119535	1441	colony stimulating factor 3 receptor	0.610968	1.52728	9.81805	3.06846	0.00264311	0.0229967	-1.71711
SLC16A4	ENSG00000168679	9122	solute carrier family 16 member 4	0.612619	1.52903	6.07363	2.68984	0.00813344	0.0439816	-2.80033
LINC01119	ENSG00000239332	100134259	long intergenic non-protein coding RNA 1119	0.615368	1.53195	3.94266	3.31425	0.00120502	0.015262	-1.04479
VWA5A	ENSG00000110002	4013	von Willebrand factor A domain containing 5A	0.616085	1.53271	5.26609	3.94072	0.000134844	0.00654399	0.870186
LINC02533	NA	105374895	long intergenic non-protein coding RNA 2533	0.616415	1.53306	3.19558	3.22289	0.00162167	0.0176068	-1.27125
CECR2	ENSG00000099954	27443	CECR2 histone acetyl-lysine reader	0.61795	1.53469	3.80342	3.32093	0.00117887	0.0151834	-1.01912
ATP6V1FNB	ENSG00000272899	100130705	ATP6V1F neighbor	0.620441	1.53734	0.905507	3.35897	0.00103975	0.014179	-0.879938
SRRM3	ENSG00000177679	222183	serine/arginine repetitive matrix 3	0.622764	1.53982	1.91231	3.08565	0.00250532	0.0223187	-1.60406
TRIM45	ENSG00000134253	80263	tripartite motif containing 45	0.622798	1.53986	3.19846	4.23422	4.42758e-05	0.00515258	1.89353
UCA1	ENSG00000214049	652995	urothelial cancer associated 1	0.627105	1.54446	4.65714	2.69761	0.00795652	0.0434243	-2.7303
AL359736.1	NA	NA	NA	0.631546	1.54922	1.59809	2.69914	0.00792199	0.0433596	-2.54743
AHR	ENSG00000106546	196	aryl hydrocarbon receptor	0.631843	1.54954	6.83276	3.09473	0.00243523	0.0220331	-1.73546
C4orf19	ENSG00000154274	55286	chromosome 4 open reading frame 19	0.632898	1.55068	5.56618	3.50841	0.00062878	0.0112292	-0.526774
EPS8L2	ENSG00000177106	64787	EPS8 like 2	0.632986	1.55077	7.92167	4.17754	5.51288e-05	0.00531031	1.69052
ST3GAL1	ENSG00000008513	6482	ST3 beta-galactoside alpha-2,3-sialyltransferase 1	0.633682	1.55152	6.87549	4.65874	8.07022e-06	0.00381573	3.44212
PPP1R15B	ENSG00000158615	84919	protein phosphatase 1 regulatory subunit 15B	0.636484	1.55454	6.36488	2.97286	0.00354558	0.0274994	-2.07282
HIST1H2BG	NA	NA	NA	0.637202	1.55531	2.05506	3.04055	0.00288174	0.0241123	-1.72745
CLIP4	ENSG00000115295	79745	CAP-Gly domain containing linker protein family member 4	0.63721	1.55532	5.19592	2.95633	0.00372782	0.0281351	-2.09885
CYP11A1	ENSG00000140459	1583	cytochrome P450 family 11 subfamily A member 1	0.63931	1.55758	8.82102	3.34979	0.00107186	0.0144621	-0.956614
STRA6	ENSG00000137868	64220	signaling receptor and transporter of retinol STRA6	0.640469	1.55884	8.03637	3.42951	0.000821585	0.0127768	-0.740767
CAPN6	ENSG00000077274	827	calpain 6	0.641812	1.56029	9.25193	3.34893	0.00107491	0.0144789	-0.946407
MAGEA10	ENSG00000124260	4109	MAGE family member A10	0.642447	1.56097	4.73588	3.3733	0.000991475	0.0138186	-0.908767
GRHL1	ENSG00000134317	29841	grainyhead like transcription factor 1	0.643331	1.56193	5.80547	3.29473	0.00128458	0.0156329	-1.17079
FURIN	ENSG00000140564	5045	furin, paired basic amino acid cleaving enzyme	0.64417	1.56284	9.60489	3.96266	0.000124305	0.00638441	0.975062
AC108925.1	NA	NA	NA	0.644405	1.56309	0.551946	3.68561	0.000339556	0.00905897	0.0294371
AC010973.2	NA	NA	NA	0.645741	1.56454	0.0675069	2.95688	0.00372162	0.0281178	-1.92839
MAP3K9	ENSG00000006432	4293	mitogen-activated protein kinase kinase kinase 9	0.645819	1.56463	3.50896	4.23346	4.44071e-05	0.00515258	1.89536
RAB6B	ENSG00000154917	51560	RAB6B, member RAS oncogene family	0.64792	1.56691	3.90662	3.42623	0.000830715	0.0128294	-0.714404
STT3B	ENSG00000163527	201595	STT3 oligosaccharyltransferase complex catalytic subunit B	0.648314	1.56734	7.19914	2.66254	0.00878386	0.0456576	-2.8482
ADAMTS6	ENSG00000049192	11174	ADAM metallopeptidase with thrombospondin type 1 motif 6	0.64839	1.56742	4.75909	2.7201	0.00746365	0.0420156	-2.68105
MAFK	ENSG00000198517	7975	MAF bZIP transcription factor K	0.649293	1.5684	8.8825	4.50043	1.54125e-05	0.00388424	2.85408
KMO	ENSG00000117009	8564	kynurenine 3-monooxygenase	0.650923	1.57017	4.80724	3.50009	0.000646893	0.0113412	-0.531365
ACTR3C	ENSG00000106526	653857	actin related protein 3C	0.653198	1.57265	2.0151	3.30005	0.00126244	0.0155427	-1.03069
KLHDC7B	ENSG00000130487	113730	kelch domain containing 7B	0.653376	1.57284	0.0786349	2.71553	0.00756157	0.0423028	-2.4858
C2orf72	ENSG00000204128	257407	chromosome 2 open reading frame 72	0.65356	1.57305	7.13812	3.97791	0.000117448	0.00624919	0.992917
AC066613.1	NA	NA	NA	0.655425	1.57508	0.907947	2.67963	0.00837146	0.0446215	-2.5775
MED12L	ENSG00000144893	116931	mediator complex subunit 12L	0.6561	1.57582	3.27235	3.12957	0.00218298	0.020792	-1.536
LINC01132	ENSG00000227630	100506810	long intergenic non-protein coding RNA 1132	0.656453	1.5762	0.273282	2.62223	0.00983016	0.0489465	-2.693
ACKR2	ENSG00000144648	1238	atypical chemokine receptor 2	0.65769	1.57755	5.69136	3.52942	0.000585132	0.0110272	-0.464457
ALPK3	ENSG00000136383	57538	alpha kinase 3	0.659188	1.57919	5.04796	4.0835	7.89686e-05	0.00564698	1.36103
PLCL2	ENSG00000154822	23228	phospholipase C like 2	0.659587	1.57963	5.52935	3.37073	0.000999954	0.0138537	-0.942487
TCL6	NA	27004	T cell leukemia/lymphoma 6	0.659788	1.57985	6.36968	2.97372	0.00353639	0.027456	-2.07327
RAP1GAP2	ENSG00000132359	23108	RAP1 GTPase activating protein 2	0.660242	1.58035	5.74681	3.43442	0.000808144	0.0126839	-0.754608
NPAS2	ENSG00000170485	4862	neuronal PAS domain protein 2	0.660287	1.5804	5.02157	4.2312	4.47984e-05	0.00515258	1.87787
SLC5A6	ENSG00000138074	8884	solute carrier family 5 member 6	0.662325	1.58263	7.96487	3.77334	0.000248351	0.00792596	0.329991
AC005224.3	NA	NA	NA	0.662537	1.58286	0.477927	2.79135	0.00608011	0.0371339	-2.31579
CBLC	ENSG00000142273	23624	Cbl proto-oncogene C	0.662574	1.5829	1.66397	2.71893	0.0074887	0.0420727	-2.50417
LINC01554	ENSG00000236882	202299	long intergenic non-protein coding RNA 1554	0.662884	1.58324	2.46162	2.68642	0.00821247	0.0442524	-2.62334
AC124248.2	NA	NA	NA	0.663287	1.58369	0.431087	3.71195	0.000309286	0.00880458	0.0984469
AL662907.1	NA	NA	NA	0.664814	1.58536	-0.230019	4.12817	6.66205e-05	0.00533208	1.29815
CCSAP	ENSG00000154429	126731	centriole, cilia and spindle associated protein	0.666117	1.5868	6.73822	2.7232	0.00739804	0.0417628	-2.71047
AL591806.1	NA	NA	NA	0.666228	1.58692	2.87877	2.92194	0.00413494	0.0300147	-2.06212
AC144831.1	NA	NA	NA	0.666367	1.58707	1.71446	4.09344	7.6043e-05	0.00561579	1.35817
UCK2	ENSG00000143179	7371	uridine-cytidine kinase 2	0.668303	1.5892	6.50316	3.41342	0.000867196	0.0130576	-0.820442
TUBAL3	ENSG00000178462	79861	tubulin alpha like 3	0.668897	1.58986	-0.12219	2.90904	0.00429778	0.0306867	-2.04245
AFF1	ENSG00000172493	4299	AF4/FMR2 family member 1	0.672801	1.59417	7.71869	3.12674	0.00220254	0.02085	-1.62307
STS	ENSG00000101846	412	steroid sulfatase	0.67287	1.59424	8.05545	3.14795	0.00205985	0.0201207	-1.54976
PTGFRN	ENSG00000134247	5738	prostaglandin F2 receptor inhibitor	0.674169	1.59568	5.41398	3.37816	0.000975558	0.0137455	-0.917701
SLC38A1	ENSG00000111371	81539	solute carrier family 38 member 1	0.675069	1.59667	6.90229	3.01729	0.00309565	0.0251853	-1.94472
ATG9B	ENSG00000181652	285973	autophagy related 9B	0.675377	1.59701	7.60573	3.32642	0.00115777	0.0150756	-1.05771
AL358075.4	NA	NA	NA	0.677408	1.59926	1.30878	2.77038	0.00646101	0.0385536	-2.37312
LINC02037	ENSG00000238097	101929337	long intergenic non-protein coding RNA 2037	0.677443	1.5993	2.64963	3.34269	0.00109728	0.0146755	-0.918069
TIMP2	ENSG00000035862	7077	TIMP metallopeptidase inhibitor 2	0.67854	1.60052	10.3807	3.54592	0.000552861	0.0107939	-0.337974
PTPRF	ENSG00000142949	5792	protein tyrosine phosphatase receptor type F	0.678718	1.60072	8.16019	3.02047	0.00306561	0.0250701	-1.90247
SOWAHC	ENSG00000198142	65124	sosondowah ankyrin repeat domain family member C	0.680546	1.60275	3.8861	2.77257	0.0064201	0.0383681	-2.49819
CD200	ENSG00000091972	4345	CD200 molecule	0.680792	1.60302	6.70755	2.7249	0.00736235	0.0416228	-2.70704
ADM	ENSG00000148926	133	adrenomedullin	0.681534	1.60384	8.18292	3.12573	0.00220955	0.0208889	-1.61292
TXK	ENSG00000074966	7294	TXK tyrosine kinase	0.682392	1.6048	3.68012	3.15862	0.00199141	0.0197937	-1.47278
AL136982.1	NA	NA	NA	0.683582	1.60612	1.96921	3.50535	0.000635389	0.0112545	-0.448066
GASK1A	ENSG00000144649	729085	golgi associated kinase 1A	0.685869	1.60867	3.46411	4.25989	4.00651e-05	0.00506178	1.98651
IL1RAP	ENSG00000196083	3556	interleukin 1 receptor accessory protein	0.686658	1.60955	5.2556	2.66837	0.00864103	0.0452405	-2.83273
AC018695.6	NA	NA	NA	0.687693	1.61071	2.22695	2.78964	0.00611053	0.0372158	-2.36422
ZNF292	ENSG00000188994	23036	zinc finger protein 292	0.688158	1.61123	5.84197	3.0345	0.00293599	0.0243926	-1.90384
NECTIN3-AS1	NA	100506555	NECTIN3 antisense RNA 1	0.688562	1.61168	0.578056	2.76522	0.00655779	0.0389165	-2.37701
GABRE	ENSG00000102287	2564	gamma-aminobutyric acid type A receptor subunit epsilon	0.689541	1.61277	8.03623	3.73482	0.000285088	0.00846241	0.207538
FAM47E	ENSG00000189157	100129583	family with sequence similarity 47 member E	0.689602	1.61284	2.7749	3.18923	0.00180651	0.0187009	-1.35176
AC120114.3	NA	NA	NA	0.690326	1.61365	0.893198	3.55022	0.000544743	0.0106969	-0.346241
TRIM62	ENSG00000116525	55223	tripartite motif containing 62	0.690574	1.61393	5.02645	3.74618	0.000273753	0.00830644	0.236119
ANGPTL4	ENSG00000167772	51129	angiopoietin like 4	0.691048	1.61446	6.76355	3.01996	0.00307039	0.0250732	-1.9435
IGSF5	ENSG00000183067	150084	immunoglobulin superfamily member 5	0.691058	1.61447	3.44006	3.61566	0.000434154	0.0100559	-0.129127
ERVW-1	ENSG00000242950	30816	endogenous retrovirus group W member 1, envelope	0.692317	1.61588	9.12786	4.02626	9.80138e-05	0.0060066	1.1845
AC093866.1	NA	NA	NA	0.692911	1.61654	3.31421	3.25923	0.00144201	0.0164753	-1.17863
AC243772.2	NA	NA	NA	0.693893	1.61764	0.515662	3.2818	0.00133997	0.0157934	-1.09836
ALDH3B2	ENSG00000132746	222	aldehyde dehydrogenase 3 family member B2	0.694476	1.6183	5.42778	3.31245	0.00121214	0.0152689	-1.1109
DHRS2	ENSG00000100867	10202	dehydrogenase/reductase 2	0.696354	1.6204	4.90952	3.13023	0.00217841	0.0207874	-1.6146
CSHL1	ENSG00000204414	1444	chorionic somatomammotropin hormone like 1	0.697179	1.62133	10.274	2.95292	0.00376656	0.0282529	-2.00817
LNX2	ENSG00000139517	222484	ligand of numb-protein X 2	0.700112	1.62463	2.18897	2.9163	0.00420546	0.0302459	-2.0486
EPHB2	ENSG00000133216	2048	EPH receptor B2	0.700817	1.62543	4.30203	3.4042	0.000894401	0.0131216	-0.796533
NOX5	ENSG00000255346	79400	NADPH oxidase 5	0.701673	1.62639	2.11585	3.11827	0.00226203	0.021102	-1.52314
SLC7A5	ENSG00000103257	8140	solute carrier family 7 member 5	0.701924	1.62667	7.95999	3.81642	0.000212598	0.00746453	0.469041
HLF	ENSG00000108924	3131	HLF transcription factor, PAR bZIP family member	0.704719	1.62983	4.43612	2.91937	0.00416685	0.0300817	-2.15963
IGSF3	ENSG00000143061	3321	immunoglobulin superfamily member 3	0.705845	1.6311	6.275	3.22859	0.00159219	0.0174479	-1.36361
RAB3B	ENSG00000169213	5865	RAB3B, member RAS oncogene family	0.706296	1.63161	6.34898	3.29154	0.00129805	0.0156612	-1.18339
ARHGEF37	ENSG00000183111	389337	Rho guanine nucleotide exchange factor 37	0.706339	1.63166	5.04693	4.60739	9.97033e-06	0.00381573	3.25078
HPGD	ENSG00000164120	3248	15-hydroxyprostaglandin dehydrogenase	0.708137	1.63369	6.78901	2.92607	0.00408395	0.0297656	-2.1934
NT5E	ENSG00000135318	4907	5'-nucleotidase ecto	0.71377	1.64008	5.31412	2.78767	0.00614548	0.0373098	-2.53969
SLC35F2	ENSG00000110660	54733	solute carrier family 35 member F2	0.716078	1.64271	2.87329	2.69773	0.00795384	0.0434243	-2.61446
GLDN	ENSG00000186417	342035	gliomedin	0.718775	1.64578	6.65343	3.5661	0.000515691	0.0105252	-0.351544
GDA	ENSG00000119125	9615	guanine deaminase	0.720974	1.64829	4.75061	2.67215	0.00854976	0.0450846	-2.80232
HIST1H3E	NA	NA	NA	0.721206	1.64856	2.14654	3.32922	0.00114714	0.0150398	-0.950301
ERBB2	ENSG00000141736	2064	erb-b2 receptor tyrosine kinase 2	0.721383	1.64876	8.22937	3.92922	0.000140704	0.00663871	0.846916
LSMEM2	ENSG00000179564	132228	leucine rich single-pass membrane protein 2	0.721423	1.64881	0.737437	2.7574	0.00670728	0.0393597	-2.39862
AL365273.2	NA	NA	NA	0.722914	1.65051	1.40451	2.73262	0.00720169	0.041121	-2.46846
LCMT1-AS2	ENSG00000260034	100506655	LCMT1 antisense RNA 2	0.724598	1.65244	8.86159	3.77371	0.000248021	0.00792596	0.348122
AP005212.4	NA	NA	NA	0.725413	1.65337	3.00948	2.97372	0.00353637	0.027456	-1.93647
CHODL	ENSG00000154645	140578	chondrolectin	0.72584	1.65386	2.78219	2.96762	0.00360254	0.0277161	-1.94318
GDPD5	ENSG00000158555	81544	glycerophosphodiester phosphodiesterase domain containing 5	0.727181	1.6554	8.60928	3.68129	0.000344787	0.00909702	0.049137
FBLN1	ENSG00000077942	2192	fibulin 1	0.727808	1.65612	11.4171	3.7126	0.000308569	0.00880458	0.178658
AGAP11	ENSG00000271880	119385	ArfGAP with GTPase domain, ankyrin repeat and PH domain 11	0.728079	1.65643	1.98995	3.63847	0.000400863	0.00973938	-0.0550352
MYBPC3	ENSG00000134571	4607	myosin binding protein C3	0.729713	1.65831	0.0641683	4.17613	5.54284e-05	0.00531031	1.47039
LYNX1-SLURP2	ENSG00000284505	111188157	LYNX1-SLURP2 readthrough	0.731287	1.66012	0.927505	2.92477	0.00409988	0.0298452	-2.00115
ADAMTSL1	ENSG00000178031	92949	ADAMTS like 1	0.734693	1.66404	-0.166294	3.15424	0.00201925	0.0199407	-1.44789
RHOBTB3	ENSG00000164292	22836	Rho related BTB domain containing 3	0.736261	1.66585	7.91105	2.69325	0.00805525	0.04376	-2.74712
NEURL1	ENSG00000107954	9148	neuralized E3 ubiquitin protein ligase 1	0.740653	1.67093	5.31874	3.989	0.000112687	0.00613043	1.0328
ADIRF-AS1	ENSG00000272734	100133190	ADIRF antisense RNA 1	0.740725	1.67102	6.42721	3.89921	0.000157158	0.00694165	0.722095
DCX	ENSG00000077279	1641	doublecortin	0.74088	1.6712	-0.0569345	3.05462	0.00275904	0.0235103	-1.68881
EPHB6	ENSG00000106123	2051	EPH receptor B6	0.742773	1.67339	2.02786	3.26607	0.00141034	0.0162757	-1.12435
INSL4	ENSG00000120211	3641	insulin like 4	0.744121	1.67495	5.90039	2.95895	0.00369838	0.0280365	-2.1091
LINC002481	NA	NA	NA	0.745362	1.6764	0.312542	2.85997	0.00497296	0.0332407	-2.15557
ERVV-2	ENSG00000268964	100271846	endogenous retrovirus group V member 2, envelope	0.746049	1.67719	5.0097	3.29492	0.00128379	0.0156329	-1.14999
AC007182.1	NA	NA	NA	0.747909	1.67936	0.773134	3.62794	0.000415917	0.00985756	-0.127197
AC096751.2	NA	NA	NA	0.748482	1.68002	2.41469	2.92068	0.00415059	0.0300426	-2.04688
ST18	ENSG00000147488	9705	ST18 C2H2C-type zinc finger transcription factor	0.749698	1.68144	1.44565	2.74617	0.00692743	0.0401287	-2.43884
MAGEA4-AS1	NA	105373368	MAGEA4 antisense RNA 1	0.750905	1.68285	1.41711	3.15903	0.0019888	0.0197806	-1.4096
GRIP1	ENSG00000155974	23426	glutamate receptor interacting protein 1	0.75209	1.68423	3.86317	2.73243	0.00720551	0.041121	-2.59313
TENT5A	ENSG00000112773	55603	terminal nucleotidyltransferase 5A	0.752224	1.68439	7.66973	3.5995	0.0004593	0.0102465	-0.227318
NECTIN4	ENSG00000143217	81607	nectin cell adhesion molecule 4	0.75491	1.68753	6.76747	3.08075	0.00254386	0.0224656	-1.77528
ADGRF4	ENSG00000153294	221393	adhesion G protein-coupled receptor F4	0.755736	1.68849	2.1904	2.94702	0.0038343	0.0285508	-1.9703
AC004585.1	NA	NA	NA	0.757004	1.68998	2.63695	3.33381	0.00112992	0.0149115	-0.944735
HTRA1	ENSG00000166033	5654	HtrA serine peptidase 1	0.766711	1.70139	8.86368	2.99455	0.0033189	0.0264113	-1.9457
SVEP1	ENSG00000165124	79987	sushi, von Willebrand factor type A, EGF and pentraxin domain containing 1	0.766848	1.70155	10.0593	3.47628	0.000701488	0.0119543	-0.551094
AC015921.1	NA	NA	NA	0.766966	1.70169	0.0628062	2.76715	0.00652154	0.0387616	-2.37001
AC007686.3	NA	NA	NA	0.767041	1.70178	2.10048	3.9256	0.000142597	0.00670732	0.837527
SLC7A1	ENSG00000139514	6541	solute carrier family 7 member 1	0.767192	1.70195	4.43274	3.25376	0.00146783	0.0166393	-1.24385
PLAC1	ENSG00000170965	10761	placenta enriched 1	0.769881	1.70513	7.26067	3.4694	0.000718047	0.0120624	-0.637872
UNC13D	ENSG00000092929	201294	unc-13 homolog D	0.770373	1.70571	7.2515	4.2643	3.93827e-05	0.0050374	1.99085
RAB11FIP5	ENSG00000135631	26056	RAB11 family interacting protein 5	0.771297	1.7068	6.02728	4.14992	6.12992e-05	0.00533208	1.58031
COL28A1	ENSG00000215018	340267	collagen type XXVIII alpha 1 chain	0.77154	1.70709	2.65162	3.42818	0.000825277	0.0127817	-0.674976
HES2	ENSG00000069812	54626	hes family bHLH transcription factor 2	0.773414	1.70931	6.44485	3.60658	0.000448107	0.0101294	-0.22778
AC055811.4	NA	NA	NA	0.774909	1.71108	0.194091	2.83962	0.00528026	0.0343823	-2.20357
MAN1A2	ENSG00000198162	10905	mannosidase alpha class 1A member 2	0.776723	1.71323	7.30495	3.33734	0.00111686	0.0147981	-1.03046
MOCOS	ENSG00000075643	55034	molybdenum cofactor sulfurase	0.778783	1.71568	2.80369	3.68737	0.000337455	0.00905897	0.100626
AC100802.1	NA	NA	NA	0.779564	1.71661	1.25187	3.21815	0.00164662	0.0177083	-1.25378
PARD6B	ENSG00000124171	84612	par-6 family cell polarity regulator beta	0.780562	1.7178	2.65375	2.89207	0.00452118	0.0316317	-2.13243
ODAPH	ENSG00000174792	152816	odontogenesis associated phosphoprotein	0.781801	1.71928	1.88098	2.80748	0.00580137	0.0361758	-2.31049
ADAMTS3	ENSG00000156140	9508	ADAM metallopeptidase with thrombospondin type 1 motif 3	0.783978	1.72187	1.8971	3.22535	0.0016089	0.0175512	-1.23649
TRIM25	ENSG00000121060	7706	tripartite motif containing 25	0.784898	1.72297	7.25365	4.08015	7.99775e-05	0.00564698	1.34521
RAP1GAP	ENSG00000076864	5909	RAP1 GTPase activating protein	0.786486	1.72487	5.68962	3.74295	0.000276933	0.00836848	0.211314
SPIRE2	ENSG00000204991	84501	spire type actin nucleation factor 2	0.788321	1.72706	7.10925	4.23253	4.45674e-05	0.00515258	1.87651
PLEKHA6	ENSG00000143850	22874	pleckstrin homology domain containing A6	0.789625	1.72863	8.08198	3.71286	0.000308281	0.00880458	0.138326
NEAT1	ENSG00000245532	283131	nuclear paraspeckle assembly transcript 1	0.790244	1.72937	11.309	3.50957	0.000626286	0.0112292	-0.435972
PHYHIPL	ENSG00000165443	84457	phytanoyl-CoA 2-hydroxylase interacting protein like	0.790728	1.72995	5.06474	3.05492	0.00275647	0.0235015	-1.82792
FER1L5	ENSG00000249715	90342	fer-1 like family member 5	0.790981	1.73025	1.1777	3.9106	0.000150713	0.00689473	0.742085
GDPD1	ENSG00000153982	284161	glycerophosphodiester phosphodiesterase domain containing 1	0.791071	1.73036	2.84505	3.28272	0.00133593	0.0157869	-1.0985
RNF224	ENSG00000233198	643596	ring finger protein 224	0.792185	1.7317	0.601595	3.04793	0.0028168	0.0237509	-1.69856
RASA1	ENSG00000145715	5921	RAS p21 protein activator 1	0.796396	1.73676	7.91026	2.712	0.00763801	0.0425662	-2.70085
EPHA1	ENSG00000146904	2041	EPH receptor A1	0.796889	1.73735	2.92848	3.69696	0.000326181	0.00896822	0.12957
ANK3	ENSG00000151150	288	ankyrin 3	0.799649	1.74068	6.50113	3.127	0.0022007	0.02085	-1.64809
ZNF554	ENSG00000172006	115196	zinc finger protein 554	0.802104	1.74364	5.18177	3.21277	0.00167531	0.0178719	-1.39183
SRRM4	ENSG00000139767	84530	serine/arginine repetitive matrix 4	0.803607	1.74546	0.633457	3.63714	0.000402736	0.00974149	-0.106075
MICU3	ENSG00000155970	286097	mitochondrial calcium uptake family member 3	0.804068	1.74602	3.2838	2.84179	0.00524681	0.0342769	-2.29361
AC092042.3	NA	NA	NA	0.807554	1.75024	2.08917	3.64584	0.000390623	0.0096004	-0.0307825
THSD7A	ENSG00000005108	221981	thrombospondin type 1 domain containing 7A	0.808413	1.75128	5.08338	3.10499	0.00235827	0.0216427	-1.69135
PLCXD2	ENSG00000240891	257068	phosphatidylinositol specific phospholipase C X domain containing 2	0.809872	1.75306	2.36111	3.12036	0.00224717	0.0210623	-1.52748
DAPK1	ENSG00000196730	1612	death associated protein kinase 1	0.813055	1.75693	8.04845	3.75363	0.000266546	0.00824835	0.269283
RPS6KA6	ENSG00000072133	27330	ribosomal protein S6 kinase A6	0.815134	1.75946	1.30222	2.99326	0.00333204	0.0264744	-1.83535
FHDC1	ENSG00000137460	85462	FH2 domain containing 1	0.816495	1.76112	6.86858	3.89698	0.000158452	0.00696049	0.719208
SH3D21	ENSG00000214193	79729	SH3 domain containing 21	0.818213	1.76322	4.59418	4.79156	4.63943e-06	0.00352513	3.95058
SLC23A2	ENSG00000089057	9962	solute carrier family 23 member 2	0.819921	1.76531	6.36654	3.75966	0.000260856	0.00813818	0.26289
SLCO2A1	ENSG00000174640	6578	solute carrier organic anion transporter family member 2A1	0.820364	1.76585	6.53699	3.37632	0.000981566	0.0137775	-0.930515
SGSM1	ENSG00000167037	129049	small G protein signaling modulator 1	0.820687	1.76625	2.36843	2.69006	0.00812846	0.0439702	-2.59944
FLT4	ENSG00000037280	2324	fms related receptor tyrosine kinase 4	0.820837	1.76643	7.56008	3.10227	0.00237846	0.0217591	-1.69679
SPRED3	ENSG00000188766	399473	sprouty related EVH1 domain containing 3	0.821675	1.76746	0.639542	5.23407	6.85954e-07	0.00352513	5.20636
AJ009632.2	NA	NA	NA	0.825972	1.77273	1.42256	2.79307	0.00604984	0.0370528	-2.32892
IL22RA2	ENSG00000164485	116379	interleukin 22 receptor subunit alpha 2	0.826122	1.77291	0.720036	2.76213	0.00661655	0.0390529	-2.38762
DEPDC1B	ENSG00000035499	55789	DEP domain containing 1B	0.826144	1.77294	5.49615	2.98326	0.0034352	0.026944	-2.03535
SLC7A2	ENSG00000003989	6542	solute carrier family 7 member 2	0.827882	1.77508	6.92766	3.2406	0.00153164	0.0170409	-1.31867
STYK1	ENSG00000060140	55359	serine/threonine/tyrosine kinase 1	0.829283	1.7768	0.722342	3.02418	0.00303079	0.0248752	-1.75626
SLC30A2	ENSG00000158014	7780	solute carrier family 30 member 2	0.830234	1.77797	5.84388	3.31336	0.00120853	0.0152689	-1.11543
TMPRSS9	ENSG00000178297	360200	transmembrane serine protease 9	0.830492	1.77829	0.579786	3.12442	0.0022187	0.0209236	-1.50463
CRYBG2	ENSG00000176092	55057	crystallin beta-gamma domain containing 2	0.831655	1.77973	6.9284	3.80611	0.000220676	0.00756385	0.418658
NOS3	ENSG00000164867	4846	nitric oxide synthase 3	0.833863	1.78245	6.26905	3.79179	0.000232387	0.00770483	0.367116
GH1	ENSG00000259384	2688	growth hormone 1	0.833888	1.78248	2.07732	2.86674	0.00487429	0.0329803	-2.16492
SYNGR3	ENSG00000127561	9143	synaptogyrin 3	0.834255	1.78294	4.26608	3.32456	0.00116487	0.0151294	-1.02954
STX1B	ENSG00000099365	112755	syntaxin 1B	0.835444	1.78441	2.4286	3.72719	0.000292957	0.00857936	0.22152
SLC7A4	ENSG00000099960	6545	solute carrier family 7 member 4	0.840504	1.79068	5.1551	3.63479	0.000406062	0.00975499	-0.124665
SCNN1B	ENSG00000168447	6338	sodium channel epithelial 1 subunit beta	0.840867	1.79113	5.10791	3.41802	0.000853928	0.0129891	-0.788535
AC092803.5	NA	NA	NA	0.84153	1.79195	-0.0286025	3.41105	0.000874117	0.0130611	-0.772027
TMPRSS3	ENSG00000160183	64699	transmembrane serine protease 3	0.841835	1.79233	1.17249	2.74303	0.00699003	0.0403232	-2.44007
PAK3	ENSG00000077264	5063	p21 (RAC1) activated kinase 3	0.843899	1.79489	2.07183	3.54012	0.000564001	0.0108862	-0.344371
SLC39A8	ENSG00000138821	64116	solute carrier family 39 member 8	0.849397	1.80175	5.57713	3.12085	0.00224375	0.0210431	-1.66069
SLC41A2	ENSG00000136052	84102	solute carrier family 41 member 2	0.849605	1.80201	3.60749	3.38525	0.000952796	0.0135745	-0.829917
GPNMB	ENSG00000136235	10457	glycoprotein nmb	0.850594	1.80324	7.17101	2.76887	0.00648915	0.0386592	-2.58198
MFAP3L	ENSG00000198948	9848	microfibril associated protein 3 like	0.853785	1.80724	3.23133	3.33365	0.00113053	0.0149115	-0.965202
AC027117.1	NA	NA	NA	0.854436	1.80805	1.65471	3.18937	0.00180566	0.0187009	-1.33063
ZNF117	ENSG00000152926	51351	zinc finger protein 117	0.856187	1.81025	6.44108	3.01658	0.0031024	0.0252134	-1.95292
HIST4H4	NA	NA	NA	0.857063	1.81135	0.447111	3.78069	0.000241871	0.00788377	0.303951
EDA2R	ENSG00000131080	60401	ectodysplasin A2 receptor	0.857701	1.81215	1.21713	4.07955	8.01592e-05	0.00564698	1.28259
VGLL3	ENSG00000206538	389136	vestigial like family member 3	0.860075	1.81513	7.64605	2.89041	0.0045435	0.0317008	-2.25828
ANKRD33	ENSG00000167612	341405	ankyrin repeat domain 33	0.860215	1.81531	3.87579	2.81762	0.00563214	0.0355779	-2.38747
BX470209.2	NA	NA	NA	0.863268	1.81915	0.067334	2.85842	0.00499581	0.0333565	-2.16009
AC245100.6	NA	NA	NA	0.86333	1.81923	1.55582	3.26942	0.00139506	0.0161798	-1.11376
TRMT9B	ENSG00000250305	57604	tRNA methyltransferase 9B (putative)	0.863868	1.81991	3.81866	3.49738	0.000652893	0.0114066	-0.502563
LIMCH1	ENSG00000064042	22998	LIM and calponin homology domains 1	0.864728	1.821	5.52338	3.62092	0.000426245	0.00997856	-0.175625
LRP8	ENSG00000157193	7804	LDL receptor related protein 8	0.867588	1.82461	4.03741	3.98379	0.000114899	0.00619842	1.04026
PWWP3B	ENSG00000157502	139221	PWWP domain containing 3B	0.868433	1.82568	1.73497	2.86059	0.00496387	0.0332236	-2.17492
FRMPD1	ENSG00000070601	22844	FERM and PDZ domain containing 1	0.871607	1.8297	0.43801	3.15278	0.00202858	0.0199735	-1.43337
SYT12	ENSG00000173227	91683	synaptotagmin 12	0.873588	1.83221	4.30391	3.58091	0.000489914	0.0104383	-0.263812
KRTAP26-1	ENSG00000197683	388818	keratin associated protein 26-1	0.874811	1.83377	3.35031	2.79644	0.00599099	0.0368697	-2.40688
BMP1	ENSG00000168487	649	bone morphogenetic protein 1	0.875981	1.83526	9.54885	4.162	5.85229e-05	0.00531031	1.6494
TUBB3	ENSG00000258947	10381	tubulin beta 3 class III	0.878378	1.83831	4.23211	4.28762	3.59507e-05	0.00490694	2.08619
TFRC	ENSG00000072274	7037	transferrin receptor	0.88134	1.84209	8.42604	3.00701	0.00319482	0.025758	-1.92246
SPTBN2	ENSG00000173898	6712	spectrin beta, non-erythrocytic 2	0.881818	1.8427	2.39741	4.51434	1.45691e-05	0.00388424	2.83442
FAM171B	ENSG00000144369	165215	family with sequence similarity 171 member B	0.884289	1.84585	3.99044	3.57734	0.000496014	0.0104383	-0.268874
AC092143.1	NA	NA	NA	0.884468	1.84608	5.92317	4.11588	6.98192e-05	0.00542847	1.46248
CCDC183-AS1	ENSG00000228544	100131193	CCDC183 antisense RNA 1	0.885351	1.84721	1.28469	3.81731	0.000211911	0.00746453	0.461929
BBOX1	ENSG00000129151	8424	gamma-butyrobetaine hydroxylase 1	0.887108	1.84947	0.400553	2.87756	0.00472051	0.0323104	-2.11395
AL121832.3	NA	NA	NA	0.890476	1.85379	0.909201	3.99787	0.000109016	0.0060066	0.993229
HSD11B2	ENSG00000176387	3291	hydroxysteroid 11-beta dehydrogenase 2	0.890728	1.85411	7.66196	3.35427	0.00105608	0.014325	-0.971863
AC136621.1	NA	NA	NA	0.891465	1.85506	3.52877	3.5525	0.00054048	0.0106957	-0.32669
PLAC4	ENSG00000280109	191585	placenta enriched 4	0.892335	1.85618	11.5897	3.85588	0.000184187	0.00720247	0.626647
AL133367.1	NA	NA	NA	0.892663	1.8566	0.293587	4.24746	4.20543e-05	0.00514307	1.73472
RELL2	ENSG00000164620	285613	RELT like 2	0.893847	1.85812	5.09019	3.85307	0.000186087	0.00720247	0.583863
CLDN16	ENSG00000113946	10686	claudin 16	0.895633	1.86043	0.325914	2.66083	0.00882603	0.045823	-2.60934
TCHH	ENSG00000159450	7062	trichohyalin	0.89657	1.86163	5.59497	3.53858	0.000567005	0.0109038	-0.431262
CD274	ENSG00000120217	29126	CD274 molecule	0.898617	1.86428	5.07049	3.36422	0.00102182	0.0140374	-0.948676
ZSCAN4	ENSG00000180532	201516	zinc finger and SCAN domain containing 4	0.89914	1.86495	2.54145	3.76611	0.000254881	0.00805036	0.344338
MTMR7	ENSG00000003987	9108	myotubularin related protein 7	0.899481	1.86539	1.12539	3.22645	0.0016032	0.0175308	-1.23099
VXN	ENSG00000169085	254778	vexin	0.899488	1.8654	1.09487	3.12384	0.0022227	0.0209484	-1.50162
AP001351.1	NA	NA	NA	0.900496	1.86671	0.245912	2.66265	0.00878114	0.0456576	-2.6068
LNPEP	ENSG00000113441	4012	leucyl and cystinyl aminopeptidase	0.901707	1.86827	7.32581	2.98918	0.00337377	0.0267227	-2.00585
MAN1C1	ENSG00000117643	57134	mannosidase alpha class 1C member 1	0.901984	1.86863	7.8182	3.17332	0.00190049	0.0193071	-1.48756
LRRC8E	ENSG00000171017	80131	leucine rich repeat containing 8 VRAC subunit E	0.902348	1.86911	3.17881	3.39208	0.000931349	0.0134698	-0.79189
MUC15	ENSG00000169550	143662	mucin 15, cell surface associated	0.903911	1.87113	5.78944	3.18172	0.00185033	0.0189331	-1.49358
KISS1	ENSG00000170498	3814	KiSS-1 metastasis suppressor	0.904425	1.8718	10.9595	2.79199	0.00606885	0.0371339	-2.38884
EVPL	ENSG00000167880	2125	envoplakin	0.909751	1.87872	1.97399	4.05175	8.90442e-05	0.00590794	1.24096
ALOXE3	ENSG00000179148	59344	arachidonate lipoxygenase 3	0.911629	1.88117	0.169785	3.32923	0.00114709	0.0150398	-0.977209
CEP295NL	ENSG00000178404	100653515	CEP295 N-terminal like	0.915187	1.88581	6.50554	3.47452	0.000705699	0.0119601	-0.633528
AC005532.1	NA	NA	NA	0.918408	1.89003	3.51601	2.97412	0.00353205	0.0274502	-1.96297
RASGRP1	ENSG00000172575	10125	RAS guanyl releasing protein 1	0.920006	1.89212	2.60887	3.2472	0.00149932	0.0168248	-1.18853
MC1R	ENSG00000258839	4157	melanocortin 1 receptor	0.920022	1.89214	6.92406	4.20379	4.98171e-05	0.00525657	1.77415
Z99572.1	NA	NA	NA	0.921636	1.89426	2.49871	3.95422	0.000128261	0.00640761	0.943375
MAGEA4	ENSG00000147381	4103	MAGE family member A4	0.92635	1.90046	1.75953	2.74249	0.00700091	0.0403708	-2.45134
ILDR2	ENSG00000143195	387597	immunoglobulin like domain containing receptor 2	0.930345	1.90573	2.89027	4.00919	0.000104496	0.0060066	1.12913
SSSCA1-AS1	NA	NA	NA	0.934198	1.91083	1.09484	4.76836	5.11402e-06	0.00352513	3.60591
SGPP1	ENSG00000126821	81537	sphingosine-1-phosphate phosphatase 1	0.938858	1.91701	4.88627	3.18968	0.00180391	0.0187009	-1.44847
SPTLC3	ENSG00000172296	55304	serine palmitoyltransferase long chain base subunit 3	0.941546	1.92059	7.127	3.45343	0.000757942	0.0122838	-0.68629
MTMR4	ENSG00000108389	9110	myotubularin related protein 4	0.941894	1.92105	6.87865	3.90489	0.00015391	0.00692008	0.747248
CGA	ENSG00000135346	1081	glycoprotein hormones, alpha polypeptide	0.946062	1.92661	10.6633	3.18843	0.0018111	0.0187157	-1.3637
HPSE	ENSG00000173083	10855	heparanase	0.946227	1.92683	3.53557	3.3671	0.00101211	0.013964	-0.874832
GH2	ENSG00000136487	2689	growth hormone 2	0.948643	1.93006	9.05707	3.19391	0.00177965	0.0186008	-1.39242
MAGEA11	ENSG00000185247	4110	MAGE family member A11	0.949049	1.9306	3.50099	3.83293	0.000200235	0.00733672	0.553781
NECTIN3	ENSG00000177707	25945	nectin cell adhesion molecule 3	0.958002	1.94262	6.10893	3.23903	0.00153946	0.0170781	-1.32889
CSH1	ENSG00000136488	1442	chorionic somatomammotropin hormone 1	0.962092	1.94813	15.2052	3.21537	0.00166136	0.0177696	-1.26948
SGMS2	ENSG00000164023	166929	sphingomyelin synthase 2	0.964447	1.95132	3.22172	3.55621	0.000533612	0.0106957	-0.307283
SPACA6P-AS	ENSG00000269959	102238594	SPACA6P antisense RNA	0.96466	1.9516	0.71684	3.47117	0.000713764	0.0120036	-0.570101
LINC00656	ENSG00000233746	200261	long intergenic non-protein coding RNA 656	0.964814	1.95181	1.22484	4.14091	6.34534e-05	0.00533208	1.47891
LINC00939	ENSG00000249267	400084	long intergenic non-protein coding RNA 939	0.965909	1.95329	2.03836	3.11544	0.00228224	0.0212307	-1.53806
STEAP4	ENSG00000127954	79689	STEAP4 metalloreductase	0.969895	1.9587	6.69081	3.52466	0.000594767	0.0111081	-0.474349
XDH	ENSG00000158125	7498	xanthine dehydrogenase	0.979314	1.97153	2.47433	3.30116	0.00125783	0.0155188	-1.03474
XKRX	ENSG00000182489	402415	XK related X-linked	0.983213	1.97686	1.63816	4.03074	9.6375e-05	0.0060066	1.15893
AC020891.3	NA	NA	NA	0.983631	1.97744	-0.240141	3.7407	0.000279168	0.0083817	0.156112
PTPRQ	ENSG00000139304	374462	protein tyrosine phosphatase receptor type Q	0.985498	1.98	0.152116	3.1345	0.00214929	0.0205866	-1.48395
ITGB3	ENSG00000259207	3690	integrin subunit beta 3	0.988597	1.98425	3.75923	3.37518	0.00098529	0.0137932	-0.863869
EXPH5	ENSG00000110723	23086	exophilin 5	0.990298	1.9866	6.18271	3.67789	0.000348943	0.00913945	0.00238717
LINC00482	NA	284185	long intergenic non-protein coding RNA 482	0.996424	1.99505	4.38516	4.35343	2.77449e-05	0.00446459	2.3204
SLC26A7	ENSG00000147606	115111	solute carrier family 26 member 7	0.999651	1.99952	2.57128	3.28597	0.00132186	0.0157487	-1.0819
SLC6A2	ENSG00000103546	6530	solute carrier family 6 member 2	1.00098	2.00135	5.36517	3.74275	0.000277133	0.00836848	0.216435
BEST4	ENSG00000142959	266675	bestrophin 4	1.00143	2.00199	1.4283	4.13208	6.56334e-05	0.00533208	1.4713
CARD14	ENSG00000141527	79092	caspase recruitment domain family member 14	1.00636	2.00884	2.81297	4.01524	0.000102151	0.0060066	1.14909
CORO6	ENSG00000167549	84940	coronin 6	1.00843	2.01171	7.76831	3.39113	0.000934302	0.0134997	-0.860919
OLAH	ENSG00000152463	55301	oleoyl-ACP hydrolase	1.00945	2.01314	5.09082	3.44364	0.00078341	0.0124361	-0.710572
AL391650.2	NA	NA	NA	1.01405	2.01958	3.21634	3.6177	0.000431065	0.0100147	-0.120901
MUC1	ENSG00000185499	4582	mucin 1, cell surface associated	1.01686	2.0235	3.95206	3.59252	0.000470571	0.0103224	-0.215213
LCAL1	ENSG00000286042	80078	lung cancer associated lncRNA 1	1.01758	2.02452	5.10383	3.56025	0.000526225	0.0106409	-0.355091
AL512785.2	NA	NA	NA	1.01806	2.02519	-0.00972682	3.90231	0.000155377	0.00694165	0.619427
TRIM17	ENSG00000162931	51127	tripartite motif containing 17	1.0208	2.02905	0.89996	3.1819	0.00184925	0.0189331	-1.35126
HS3ST3B1	ENSG00000125430	9953	heparan sulfate-glucosamine 3-sulfotransferase 3B1	1.02428	2.03394	4.64294	3.34754	0.00107986	0.0144933	-0.984582
CSF2RB	ENSG00000100368	1439	colony stimulating factor 2 receptor subunit beta	1.02573	2.03599	6.17952	2.71012	0.00767889	0.042638	-2.74069
CNGA1	ENSG00000198515	1259	cyclic nucleotide gated channel subunit alpha 1	1.0276	2.03863	1.73909	4.24755	4.20397e-05	0.00514307	1.8787
AC019117.3	NA	NA	NA	1.02993	2.04193	3.93991	2.75439	0.00676566	0.0395816	-2.54723
ANKRD10-IT1	NA	100505494	ANKRD10 intronic transcript 1	1.03783	2.05313	0.503306	4.20347	4.98796e-05	0.00525657	1.61788
TRPV6	ENSG00000165125	55503	transient receptor potential cation channel subfamily V member 6	1.03821	2.05367	7.23571	3.76766	0.000253468	0.00803895	0.299858
KIAA0319	ENSG00000137261	9856	KIAA0319	1.05431	2.07673	0.54034	3.29617	0.00127857	0.0156033	-1.05192
SERPINB2	ENSG00000197632	5055	serpin family B member 2	1.05431	2.07673	6.6624	2.61912	0.00991548	0.0492372	-2.95947
AC068234.1	NA	NA	NA	1.05762	2.08149	3.12595	3.31795	0.00119046	0.0152379	-1.00557
SH3TC2	ENSG00000169247	79628	SH3 domain and tetratricopeptide repeats 2	1.05848	2.08274	5.89458	4.08269	7.92115e-05	0.00564698	1.34841
AC090826.1	NA	NA	NA	1.06601	2.09363	5.23939	3.63494	0.000405846	0.00975499	-0.123949
KRT15	ENSG00000171346	3866	keratin 15	1.07233	2.10283	0.579617	3.38612	0.000950037	0.0135478	-0.810706
ATP2C2-AS1	ENSG00000261286	105371374	ATP2C2 antisense RNA 1	1.07405	2.10533	0.891679	2.8571	0.0050152	0.0334646	-2.16465
STRIP2	ENSG00000128578	57464	striatin interacting protein 2	1.08378	2.11958	1.47087	4.37383	2.55905e-05	0.00443833	2.2873
NIPAL1	ENSG00000163293	152519	NIPA like domain containing 1	1.08896	2.12721	3.30561	3.23289	0.00157024	0.0173088	-1.25478
SDC1	ENSG00000115884	6382	syndecan 1	1.09221	2.132	10.0393	3.76872	0.000252511	0.00802522	0.349681
PLEKHH1	ENSG00000054690	57475	pleckstrin homology, MyTH4 and FERM domain containing H1	1.10269	2.14755	4.88487	3.82729	0.000204383	0.00742138	0.502139
HSD3B1	ENSG00000203857	3283	hydroxy-delta-5-steroid dehydrogenase, 3 beta- and steroid delta-isomerase 1	1.1039	2.14935	9.16528	3.93553	0.000137461	0.00654676	0.882656
AOX1	ENSG00000138356	316	aldehyde oxidase 1	1.1049	2.15083	1.66963	2.76389	0.00658311	0.0389442	-2.40234
SEMA3B	ENSG00000012171	7869	semaphorin 3B	1.10703	2.15401	10.0239	3.579	0.000493173	0.0104383	-0.240882
AL589787.1	NA	NA	NA	1.1089	2.15681	0.878375	3.26974	0.0013936	0.0161798	-1.11743
ACER2	ENSG00000177076	340485	alkaline ceramidase 2	1.10898	2.15693	3.32525	3.66385	0.000366661	0.00923584	0.0206392
PSG8	ENSG00000124467	440533	pregnancy specific beta-1-glycoprotein 8	1.1247	2.18056	7.53489	3.42038	0.00084718	0.012925	-0.775309
ERVE-1	NA	85314	endogenous retrovirus group E member 1	1.13092	2.18999	1.9276	3.39491	0.000922595	0.0133938	-0.764588
CGB8	ENSG00000213030	94115	chorionic gonadotropin subunit beta 8	1.15097	2.22063	4.54777	2.83524	0.00534871	0.0346612	-2.37623
AC010328.1	NA	NA	NA	1.15336	2.22431	2.84263	3.49405	0.000660353	0.0114948	-0.487258
FBXL19-AS1	ENSG00000260852	283932	FBXL19 antisense RNA 1	1.17712	2.26125	2.08547	4.7135	6.43111e-06	0.00352513	3.52663
AC239809.3	NA	NA	NA	1.18054	2.26662	0.849063	3.52972	0.000584515	0.0110272	-0.395742
MFSD2A	ENSG00000168389	84879	major facilitator superfamily domain containing 2A	1.18595	2.27513	8.51055	3.65969	0.000372069	0.00927865	-0.0178987
ERV3-1	ENSG00000213462	2086	endogenous retrovirus group 3 member 1, envelope	1.18909	2.28008	6.05622	3.44911	0.000769084	0.0123289	-0.709465
INHBA	ENSG00000122641	3624	inhibin subunit beta A	1.19543	2.29013	7.04407	3.29106	0.00130009	0.0156612	-1.16425
ADAM12	ENSG00000148848	8038	ADAM metallopeptidase domain 12	1.20199	2.30057	11.3729	3.607	0.00044746	0.0101294	-0.144148
CLDN8	ENSG00000156284	9073	claudin 8	1.20889	2.3116	0.817647	3.00424	0.00322202	0.0258692	-1.80644
CGB5	ENSG00000189052	93659	chorionic gonadotropin subunit beta 5	1.21172	2.31614	4.73934	3.04988	0.00279986	0.0236603	-1.8215
GDF15	ENSG00000130513	9518	growth differentiation factor 15	1.21488	2.32122	9.66289	3.99869	0.000108682	0.0060066	1.09643
EBI3	ENSG00000105246	10148	Epstein-Barr virus induced 3	1.2207	2.3306	9.04403	3.88416	0.000166088	0.0070307	0.71216
CSH2	ENSG00000213218	1443	chorionic somatomammotropin hormone 2	1.22977	2.34529	12.4875	3.58787	0.000478235	0.0103699	-0.205388
SH2D5	ENSG00000189410	400745	SH2 domain containing 5	1.23018	2.34597	5.84005	4.22604	4.57049e-05	0.00517666	1.85194
GPR1-AS	NA	101669764	GPR1 antisense RNA	1.25238	2.38234	2.36965	4.51806	1.4351e-05	0.00388424	2.85326
TREML2	ENSG00000112195	79865	triggering receptor expressed on myeloid cells like 2	1.25659	2.3893	5.72657	3.78326	0.000239642	0.00788377	0.345222
PAPPA2	ENSG00000116183	60676	pappalysin 2	1.25902	2.39333	8.87288	3.29334	0.00129043	0.0156437	-1.11142
ALPP	ENSG00000163283	250	alkaline phosphatase, placental	1.27984	2.42812	10.012	3.46801	0.000721446	0.0120665	-0.57452
ENDOU	ENSG00000111405	8909	endonuclease, poly(U) specific	1.28831	2.44241	6.18699	4.02367	9.89711e-05	0.0060066	1.14689
PSG4	ENSG00000243137	5672	pregnancy specific beta-1-glycoprotein 4	1.2943	2.45258	10.8941	3.23973	0.00153596	0.0170641	-1.2153
AL136982.7	NA	NA	NA	1.29659	2.45648	0.837665	3.98489	0.000114431	0.00619842	0.958321
CYP19A1	ENSG00000137869	1588	cytochrome P450 family 19 subfamily A member 1	1.30478	2.47046	10.8509	3.64726	0.000388693	0.00956837	-0.0229373
AC006058.1	NA	NA	NA	1.32824	2.51097	1.70425	3.4107	0.000875149	0.0130611	-0.720568
BLACAT1	NA	101669762	bladder cancer associated transcript 1	1.34035	2.53212	0.79579	4.61612	9.61929e-06	0.00381573	3.04569
TFPI2	ENSG00000105825	7980	tissue factor pathway inhibitor 2	1.35133	2.55147	11.2176	3.70568	0.000316245	0.00884022	0.157209
PSG5	ENSG00000204941	5673	pregnancy specific beta-1-glycoprotein 5	1.37854	2.60006	9.30485	3.41305	0.000868259	0.0130576	-0.750002
PSG9	ENSG00000183668	5678	pregnancy specific beta-1-glycoprotein 9	1.39077	2.62219	9.23463	3.13867	0.00212117	0.0204711	-1.53555
CRH	ENSG00000147571	1392	corticotropin releasing hormone	1.40172	2.64217	8.26531	3.32116	0.00117798	0.0151834	-1.04606
PAPPA	ENSG00000182752	5069	pappalysin 1	1.48517	2.7995	10.5701	3.60823	0.000445542	0.0101294	-0.143665
PSG1	ENSG00000231924	5669	pregnancy specific beta-1-glycoprotein 1	1.51013	2.84836	11.1239	3.88921	0.000163039	0.0070307	0.735132
PSG2	ENSG00000242221	5670	pregnancy specific beta-1-glycoprotein 2	1.56714	2.96318	9.21153	3.53673	0.000570618	0.0109038	-0.382102
PSG3	ENSG00000221826	5671	pregnancy specific beta-1-glycoprotein 3	1.59156	3.01375	9.85508	3.37229	0.000994808	0.0138251	-0.85616
PSG11	ENSG00000243130	5680	pregnancy specific beta-1-glycoprotein 11	1.65231	3.14336	8.41813	3.54314	0.000558187	0.0108491	-0.376807
PSG6	ENSG00000170848	5675	pregnancy specific beta-1-glycoprotein 6	1.6683	3.17839	8.68177	4.00304	0.000106926	0.0060066	1.1056
PSG7	ENSG00000221878	5676	pregnancy specific beta-1-glycoprotein 7	1.6869	3.21965	6.6021	2.95372	0.00375735	0.0282115	-2.0953

[truncated: 10 more sheets: Table S10, Table S11, Table S12, Table S13, Table S14, Table S15, Table S16, Table S17, Table S18, Table S19]
